# Supplementary material for: Differential effects of prenatal alcohol exposure on brain growth reveals early upregulation of cell cycle and apoptosis and delayed downregulation of metabolism in affected offspring
Source: PLoS One. 2024 Nov 27;19(11):e0311683. doi: 10.1371/journal.pone.0311683 (PMC11602053; doi:10.1371/journal.pone.0311683)
Supplement: S2 File — (XLSX) [file pone.0311683.s002.xlsx]

## Sheet: E14_ConvsNorm
	baseMean	log2FoldChange	lfcSE	stat	pvalue	padj
0610005C13Rik	24.5869	0.46698	0.548225	0.851802	0.394324	0.942227
0610007P14Rik	2659.74	0.449487	0.351744	1.27788	0.201291	0.900952
0610009B22Rik	1365.78	0.202278	0.226407	0.89343	0.371627	0.941842
0610009E02Rik	24.9243	0.108217	0.244882	0.441915	0.658551	0.972414
0610009L18Rik	9.16268	-0.637931	0.39458	-1.61673	0.105936	0.871043
0610009O20Rik	1515.15	0.294375	0.263715	1.11626	0.26431	0.913077
0610010F05Rik	41.4719	-0.00477711	0.565866	-0.00844213	0.993264	0.999715
0610011F06Rik	266.89	-0.202267	0.205968	-0.98203	0.326085	0.931085
0610012G03Rik	1994.76	0.0150354	0.154773	0.0971452	0.922611	0.997976
0610030E20Rik	287.327	0.451805	0.270053	1.67302	0.0943225	0.871043
0610037L13Rik	513.083	0.268008	0.324882	0.82494	0.409406	0.945924
0610038B21Rik	38.4683	0.402356	0.389475	1.03307	0.30157	0.919261
0610039K10Rik	9.00789	-0.220451	0.510124	-0.432152	0.665631	0.972924
0610040B10Rik	26.4077	-0.297723	0.331516	-0.898067	0.36915	0.941842
1110001J03Rik	3056.58	0.17818	0.208099	0.856224	0.391874	0.942227
1110002L01Rik	289.887	0.268986	0.176259	1.52608	0.12699	0.872453
1110004E09Rik	212.368	0.011156	0.260162	0.0428812	0.965796	0.998121
1110004F10Rik	3327.72	0.0642217	0.484993	0.132418	0.894654	0.996413
1110006O24Rik	150.677	-0.428979	0.30991	-1.3842	0.166296	0.891007
1110008F13Rik	2008.61	-0.0728622	0.164151	-0.443873	0.657134	0.972414
1110008L16Rik	308.179	0.117441	0.22375	0.524877	0.599669	0.968704
1110008P14Rik	1309.35	-0.0995375	0.303715	-0.327734	0.743113	0.986675
1110012L19Rik	143.753	-0.152346	0.299093	-0.509362	0.610499	0.969348
1110015O18Rik	133.811	-0.285216	0.7899	-0.361079	0.71804	0.981976
1110017D15Rik	187.886	-0.491636	0.404403	-1.21571	0.224096	0.904256
1110019D14Rik	68.0666	-0.167063	0.199233	-0.838533	0.401731	0.944434
1110032A03Rik	691.55	-0.222566	0.236031	-0.942952	0.345705	0.938362
1110032F04Rik	144.932	0.328429	0.30482	1.07745	0.281277	0.915459
1110034G24Rik	162.304	-0.0763194	0.28158	-0.271039	0.786361	0.987207
1110037F02Rik	45.8786	-0.19958	0.255287	-0.781789	0.434339	0.948546
1110038B12Rik	1281.45	0.132868	0.232398	0.571726	0.567508	0.961699
1110038F14Rik	399.347	-0.154771	0.345337	-0.448173	0.654028	0.972414
1110051M20Rik	1504	-0.16292	0.191873	-0.849103	0.395824	0.942227
1110059E24Rik	568.45	0.00015193	0.505601	0.000300493	0.99976	0.999987
1110059G10Rik	690.381	-0.196058	0.184049	-1.06525	0.286764	0.916885
1110065P20Rik	362.123	-0.149848	0.231862	-0.646278	0.518099	0.9577
1190002N15Rik	785.118	0.111426	0.210305	0.529829	0.596231	0.967922
1300002E11Rik	592.202	0.131356	0.254687	0.515755	0.606026	0.968704
1500009C09Rik	1160.86	-0.171536	0.223007	-0.769195	0.441777	0.94878
1500009L16Rik	277.986	-0.272336	0.267107	-1.01958	0.30793	0.920131
1500011B03Rik	38.9503	-0.257151	0.259884	-0.989483	0.322427	0.930435
1500011K16Rik	117.301	-0.723649	0.396498	-1.8251	0.0679859	0.871043
1500015A07Rik	134.706	0.116042	0.221207	0.524588	0.59987	0.968704
1500015O10Rik	947.865	-0.274054	0.513205	-0.534006	0.593337	0.966904
1500035N22Rik	26.4105	-0.587739	0.345625	-1.70051	0.0890346	0.871043
1600002H07Rik	160.431	0.132758	0.257244	0.516078	0.6058	0.968704
1600002K03Rik	153.346	-0.0854698	0.233295	-0.36636	0.714096	0.98058
1600012H06Rik	234.783	0.090536	0.211364	0.428343	0.668402	0.973282
1600014C10Rik	317.271	0.817533	0.335186	2.43905	0.0147261	0.816928
1600020E01Rik	224.029	-0.238008	0.281039	-0.846883	0.39706	0.942664
1600023N17Rik	44.2337	0.423411	0.237152	1.7854	0.0741959	0.871043
1600029O15Rik	84.9132	0.178056	0.230265	0.773264	0.439366	0.94878
1700001C02Rik	23.3177	-0.285905	0.939285	-0.304386	0.760834	0.987207
1700001G11Rik	10.6967	-0.16973	0.344697	-0.492404	0.622434	0.970638
1700001G17Rik	58.9279	0.373566	0.309078	1.20865	0.226799	0.904256
1700001J03Rik	7.76504	0.67949	0.487527	1.39375	0.163394	0.890174
1700001K23Rik	17.8488	0.433988	0.400127	1.08463	0.278088	0.915459
1700001L19Rik	16.834	-0.839826	0.475909	-1.76468	0.0776181	0.871043
1700001O22Rik	127.242	0.471312	0.320346	1.47126	0.141221	0.877906
1700001P01Rik	6.58196	0.109634	0.366794	0.298897	0.765019	0.987207
1700003E16Rik	225.775	-0.10444	0.309998	-0.336905	0.736188	0.98548
1700003M07Rik	48.6017	-0.226781	0.278398	-0.814592	0.415306	0.94743
1700007G11Rik	65.9117	-0.270639	0.513469	-0.52708	0.598138	0.968695
1700007K13Rik	65.0788	-0.485154	0.442941	-1.0953	0.273385	0.91394
1700007L15Rik	24.5145	0.192289	0.295045	0.651728	0.514577	0.957369
1700008J07Rik	73.9867	0.144335	0.246753	0.584939	0.558589	0.960563
1700008O03Rik	7.36938	0.22477	0.362891	0.619388	0.535661	0.959253
1700010I14Rik	16.8698	-0.124948	0.366802	-0.340641	0.733374	0.98548
1700011H14Rik	7.9994	1.29623	0.619923	2.09095	0.0365324	0.866781
1700012B09Rik	24.5421	-0.763881	0.826889	-0.9238	0.35559	0.93902
1700012C14Rik	5.10668	0.40055	0.535262	0.748324	0.454265	0.949383
1700012D14Rik	12.5446	-0.489078	0.353984	-1.38164	0.167083	0.891007
1700013F07Rik	37.4793	-0.270233	0.414899	-0.651322	0.514839	0.957513
1700016A09Rik	79.108	0.201533	0.272001	0.740929	0.458737	0.949955
1700016K19Rik	21.2181	-0.395611	0.533565	-0.74145	0.458421	0.949955
1700016L04Rik	8.98003	-0.0996482	0.326828	-0.304895	0.760446	0.987207
1700017B05Rik	217.417	0.392898	0.193146	2.0342	0.0419313	0.866781
1700018L02Rik	67.1286	0.106037	0.354626	0.299011	0.764931	0.987207
1700020D05Rik	35.2186	0.130665	0.564507	0.231467	0.816952	0.989406
1700020I14Rik	384.491	-0.181509	0.24257	-0.748275	0.454294	0.949383
1700021F05Rik	586.081	0.177358	0.257717	0.688189	0.491334	0.949955
1700024G13Rik	14.4772	-0.0754571	0.76073	-0.0991904	0.920987	0.997976
1700024P16Rik	8.02593	-0.443486	0.384702	-1.1528	0.248992	0.911429
1700025G04Rik	1198.67	0.113888	0.20199	0.563832	0.572869	0.962992
1700026J14Rik	8.12622	1.64188	0.567514	2.89311	0.00381444	0.688386
1700028P14Rik	29.8741	-0.367656	0.556252	-0.660952	0.508643	0.954928
1700029I15Rik	16.4138	0.152093	0.661953	0.229764	0.818275	0.989707
1700029J07Rik	56.7921	-0.144186	0.228781	-0.630235	0.528541	0.959253
1700030C10Rik	30.4049	0.287358	0.401387	0.715912	0.474046	0.949955
1700030K09Rik	328.887	0.0650011	0.179833	0.361452	0.717761	0.981818
1700034I23Rik	101.88	-0.0257119	0.258538	-0.0994511	0.92078	0.997976
1700036A12Rik	5.61931	-0.850565	0.475106	-1.79026	0.0734117	0.871043
1700037H04Rik	465.424	0.0133026	0.23316	0.0570536	0.954502	0.998106
1700039I01Rik	75.5558	-0.0504285	0.523309	-0.0963647	0.923231	0.997976
1700039M10Rik	10.5929	-0.162926	0.385254	-0.422907	0.672363	0.973715
1700040D17Rik	21.022	0.20334	0.300321	0.677074	0.498359	0.951699
1700040L02Rik	8.9081	-0.907779	0.614494	-1.47728	0.139601	0.876966
1700052K11Rik	343.281	0.0520948	0.230617	0.225893	0.821284	0.990335
1700054O19Rik	7.48449	-0.216774	0.364811	-0.594209	0.552372	0.959687
1700055D18Rik	99.5101	0.0582102	0.289752	0.200897	0.840779	0.991266
1700056E22Rik	22.0293	1.07714	0.453779	2.37371	0.0176105	0.835904
1700063D05Rik	19.4546	0.760995	0.504111	1.50958	0.131151	0.872453
1700065J18Rik	57.5473	0.887367	0.549639	1.61445	0.106429	0.871043
1700066M21Rik	32.4575	-0.426516	0.348988	-1.22215	0.221651	0.903991
1700071K01Rik	18.564	0.214247	0.573501	0.373578	0.708718	0.980245
1700084E18Rik	25.5404	0.108524	0.31777	0.341517	0.732714	0.98548
1700084J12Rik	17.6908	1.31126	0.492369	2.66316	0.0077411	0.783581
1700086D15Rik	10.9404	-0.0872455	0.617344	-0.141324	0.887614	0.995476
1700086L19Rik	152.548	-0.559561	0.34735	-1.61094	0.107193	0.871043
1700086O06Rik	7.8568	-0.612921	0.367052	-1.66985	0.0949496	0.871043
1700086P04Rik	6.24643	0.358479	0.53047	0.675777	0.499182	0.951708
1700093K21Rik	10.7603	-0.652663	0.322572	-2.02331	0.0430414	0.866781
1700094D03Rik	812.76	0.12024	0.157573	0.763076	0.445418	0.949019
1700095J03Rik	22.6588	-0.0853354	0.404933	-0.21074	0.83309	0.991266
1700096K18Rik	9.57664	-0.0180014	0.556049	-0.0323738	0.974174	0.998121
1700102H20Rik	46.44	-0.0918901	0.324634	-0.283058	0.777133	0.987207
1700102P08Rik	30.9246	-0.227964	0.217411	-1.04854	0.29439	0.919212
1700105P06Rik	48.6707	0.0744638	0.344966	0.215859	0.829098	0.991266
1700109H08Rik	380.202	-0.344705	0.213424	-1.61512	0.106285	0.871043
1700112E06Rik	13.2142	-0.479999	0.339505	-1.41382	0.157414	0.882353
1700113A16Rik	210.825	0.176994	0.246288	0.718644	0.472361	0.949955
1700120C14Rik	34.2312	-0.297271	0.266858	-1.11397	0.265292	0.913077
1700123L14Rik	27.961	0.360795	0.392682	0.918796	0.358202	0.940009
1700123M08Rik	9.44248	0.272615	0.333492	0.817457	0.413667	0.947051
1700123O20Rik	660.512	0.282026	0.202988	1.38937	0.164719	0.891007
1810010H24Rik	25.3575	-0.369923	0.271583	-1.3621	0.173166	0.891007
1810011H11Rik	7.24969	0.0656396	0.412781	0.159018	0.873655	0.993102
1810011O10Rik	222.708	0.0123107	0.254155	0.0484376	0.961368	0.998121
1810013L24Rik	562.249	-0.119564	0.376413	-0.31764	0.750758	0.987207
1810020O05Rik	6.07771	-1.01667	0.622575	-1.633	0.102468	0.871043
1810026B05Rik	510.586	-0.0168463	0.310896	-0.0541862	0.956787	0.998121
1810026J23Rik	442.499	0.835783	0.347106	2.40786	0.0160464	0.821126
1810030O07Rik	956.513	0.00108002	0.229573	0.00470446	0.996246	0.999987
1810032O08Rik	258.681	0.558847	0.348466	1.60374	0.108772	0.872453
1810041L15Rik	12.37	0.139638	0.298256	0.468182	0.639654	0.972026
1810043G02Rik	609.342	-0.109803	0.270541	-0.405866	0.684841	0.975146
1810043H04Rik	566.603	0.699627	0.234184	2.98751	0.00281261	0.652493
1810044D09Rik	65.2884	-0.0655466	0.271917	-0.241053	0.809514	0.989361
1810055G02Rik	2227.96	0.199772	0.207829	0.961231	0.336436	0.935847
1810058I24Rik	2208.5	-0.0344659	0.360412	-0.095629	0.923815	0.997976
2010001A14Rik	16.416	-0.325731	0.465811	-0.699278	0.484378	0.949955
2010107E04Rik	4073.25	-0.283357	0.241479	-1.17342	0.240626	0.909576
2010107G12Rik	8.98291	0.0932644	0.330924	0.28183	0.778074	0.987207
2010107G23Rik	415.17	-0.0959995	0.249062	-0.385445	0.699908	0.978677
2010110K18Rik	28.8941	0.38991	0.357077	1.09195	0.274856	0.914461
2010111I01Rik	151.131	-0.268548	0.210711	-1.27448	0.202493	0.901028
2010204K13Rik	118.154	-0.0286065	0.406526	-0.0703681	0.943901	0.997976
2010300C02Rik	25.1587	-1.05247	0.395971	-2.65796	0.0078615	0.783581
2010308F09Rik	6.66596	-0.0246307	0.348822	-0.0706113	0.943707	0.997976
2010315B03Rik	112.04	-0.179069	0.226781	-0.789614	0.429753	0.948173
2010320M18Rik	477.856	0.237793	0.243583	0.97623	0.32895	0.931085
2210008F06Rik	27.6601	-0.478852	0.288599	-1.65923	0.0970698	0.871043
2210013O21Rik	1180.52	0.0734997	0.252135	0.29151	0.770662	0.987207
2210016F16Rik	328.058	0.105724	0.182722	0.578603	0.562857	0.961699
2210016L21Rik	1130.06	0.131701	0.184817	0.7126	0.476093	0.949955
2210404O09Rik	275.147	-0.264525	0.353293	-0.748741	0.454013	0.949383
2210408I21Rik	349.976	-0.0589924	0.18982	-0.31078	0.755968	0.987207
2310001H17Rik	8.93737	-0.862289	0.449105	-1.92001	0.0548561	0.866781
2310007B03Rik	5.89951	0.471689	0.770883	0.611881	0.540617	0.959253
2310009B15Rik	643.729	-0.199261	0.222393	-0.895989	0.370259	0.941842
2310010J17Rik	12.7152	0.0234121	0.420013	0.0557413	0.955548	0.998121
2310011J03Rik	91.4044	0.204445	0.270419	0.756031	0.44963	0.949383
2310015A10Rik	36.936	0.148528	0.28146	0.527708	0.597702	0.968346
2310022A10Rik	553.89	0.00943636	0.144128	0.0654719	0.947798	0.997976
2310022B05Rik	2118.57	0.0420338	0.134907	0.311575	0.755364	0.987207
2310030G06Rik	30.5384	-0.0762777	0.233574	-0.326568	0.743995	0.986675
2310033P09Rik	618.897	0.395447	0.306316	1.29098	0.196711	0.899312
2310034G01Rik	52.6687	-0.195364	0.317627	-0.615072	0.538507	0.959253
2310035C23Rik	1853.78	0.0640038	0.164662	0.388698	0.697499	0.978166
2310036O22Rik	5935.43	0.266335	0.205692	1.29482	0.195381	0.899312
2310039H08Rik	1241.64	-0.357801	0.250879	-1.42619	0.153813	0.880521
2310040G24Rik	76.6787	0.299701	0.267904	1.11869	0.263274	0.913077
2310057M21Rik	202.378	-0.179884	0.261668	-0.687451	0.491799	0.949955
2310061I04Rik	311.881	-0.311428	0.219499	-1.41882	0.155953	0.882353
2310067E19Rik	386.087	-0.399965	0.410489	-0.974363	0.329876	0.931666
2310068J16Rik	29.6547	0.0682973	0.398373	0.171441	0.863877	0.991867
2310069G16Rik	11.0792	-0.930663	0.408555	-2.27794	0.0227302	0.837349
2310075K07Rik	15.5274	-0.242985	0.317825	-0.764526	0.444554	0.949019
2410004B18Rik	812.747	0.116174	0.181688	0.639412	0.522555	0.958493
2410004I01Rik	35.7213	-0.0461104	0.267502	-0.172374	0.863143	0.991867
2410004P03Rik	113.63	-0.0537803	0.573203	-0.0938243	0.925249	0.997976
2410006H16Rik	1948.25	-0.110904	0.258273	-0.429405	0.667628	0.973193
2410015M20Rik	1878.05	-0.470085	0.17371	-2.70615	0.00680688	0.783581
2410016O06Rik	218.366	0.0552126	0.251662	0.219392	0.826345	0.990766
2410022M11Rik	75.8514	-0.0538624	0.337225	-0.159723	0.8731	0.992956
2410089E03Rik	34.7119	-0.58058	0.2639	-2.2	0.0278066	0.859416
2410124H12Rik	7.4775	-0.0878221	0.706063	-0.124383	0.901012	0.997976
2410131K14Rik	692.747	0.0370451	0.162312	0.228234	0.819465	0.990324
2410137M14Rik	6.9516	0.0646737	0.364248	0.177554	0.859073	0.991738
2500002B13Rik	386.13	0.50188	0.232068	2.16264	0.0305691	0.866781
2500004C02Rik	75.9279	0.0402284	0.332194	0.121099	0.903613	0.997976
2510009E07Rik	161.918	-0.52301	0.361498	-1.44678	0.147957	0.879393
2510039O18Rik	949.509	0.309879	0.26399	1.17383	0.240462	0.909576
2610001J05Rik	528.049	-0.150559	0.170828	-0.881348	0.378129	0.941842
2610002M06Rik	239.021	-0.060461	0.321384	-0.188127	0.850777	0.991738
2610008E11Rik	366.274	-0.0910983	0.241355	-0.377446	0.705842	0.980115
2610020C07Rik	14.5901	0.00580585	0.343523	0.0169009	0.986516	0.99899
2610020H08Rik	35.2555	-0.139145	0.328871	-0.4231	0.672223	0.973715
2610021A01Rik	167.728	0.0975032	0.219804	0.443591	0.657339	0.972414
2610035D17Rik	607.392	0.235397	0.249664	0.942853	0.345756	0.938362
2610035F20Rik	11.3491	-0.00748227	0.366811	-0.0203982	0.983726	0.998695
2610044O15Rik8	119.185	0.0785482	0.169994	0.462066	0.644034	0.972414
2610203C22Rik	36.2805	-0.115418	0.262806	-0.439176	0.660534	0.972414
2610301B20Rik	1293.05	0.163314	0.146577	1.11419	0.265198	0.913077
2610306M01Rik	163.397	-0.20791	0.241993	-0.859155	0.390255	0.942227
2610307P16Rik	693.357	0.0709063	0.245791	0.288482	0.772977	0.987207
2610316D01Rik	490.718	-0.0816355	0.256081	-0.318789	0.749887	0.987089
2610318N02Rik	16.8076	0.0336552	0.354804	0.0948556	0.92443	0.997976
2610507B11Rik	1784.89	-0.00576398	0.236216	-0.0244013	0.980532	0.998675
2610507I01Rik	264.015	-0.120068	0.219111	-0.547978	0.583707	0.96406
2700049A03Rik	534.261	0.176646	0.249933	0.706773	0.479708	0.949955
2700054A10Rik	90.3069	-0.405261	0.283654	-1.42871	0.153087	0.879923
2700060E02Rik	1973.62	-0.155933	0.234709	-0.664365	0.506457	0.954062
2700062C07Rik	687.645	0.210532	0.256565	0.82058	0.411886	0.945924
2700069I18Rik	257.54	-0.114401	0.461018	-0.248148	0.80402	0.988948
2700081O15Rik	1663.22	0.147257	0.263964	0.557867	0.576935	0.962992
2700094K13Rik	1841.89	0.920179	0.56255	1.63573	0.101896	0.871043
2700097O09Rik	170.913	-0.0556526	0.229682	-0.242303	0.808545	0.989361
2810001G20Rik	66.5267	-0.0112497	0.287347	-0.0391503	0.968771	0.998121
2810002D19Rik	346.511	0.310972	0.218702	1.4219	0.155056	0.882353
2810004N23Rik	681.637	-0.0964131	0.244693	-0.394017	0.693569	0.977521
2810006K23Rik	536.468	0.233991	0.1522	1.53739	0.124197	0.872453
2810013P06Rik	572.989	-0.0367723	0.227363	-0.161734	0.871515	0.992955
2810021J22Rik	109.837	0.126295	0.235126	0.537139	0.591172	0.966298
2810025M15Rik	1083.63	0.0825121	0.334566	0.246624	0.805199	0.989045
2810029C07Rik	46.6348	0.538233	0.578207	0.930865	0.351924	0.938362
2810032G03Rik	76.7872	-0.0610889	0.307263	-0.198816	0.842406	0.991266
2810403A07Rik	2011.1	0.265481	0.247052	1.0746	0.282556	0.915459
2810403D21Rik	11.9934	-0.83624	0.42408	-1.97189	0.0486221	0.866781
2810407A14Rik	9.3185	-0.575094	0.318403	-1.80619	0.0708894	0.871043
2810408A11Rik	272.721	-0.202053	0.243276	-0.83055	0.406228	0.945924
2810410L24Rik	376.655	0.315087	0.258106	1.22077	0.222174	0.903991
2810417H13Rik	2093.84	-0.00607505	0.273538	-0.0222092	0.982281	0.998695
2810428I15Rik	821.461	0.130587	0.28783	0.453697	0.650047	0.972414
2810429I04Rik	192.452	0.014837	0.201131	0.0737675	0.941195	0.997976
2810454H06Rik	17.7111	0.205651	0.368143	0.558616	0.576424	0.962992
2810459M11Rik	107.475	-0.287836	0.322488	-0.892547	0.3721	0.941842
2810474O19Rik	381.762	-0.182573	0.224503	-0.813235	0.416083	0.94743
2900005J15Rik	11.6976	0.657511	0.567303	1.15901	0.246452	0.910039
2900009J06Rik	56.044	-0.271588	0.305839	-0.888009	0.374536	0.941842
2900011O08Rik	2413.94	-0.0987923	0.219696	-0.449678	0.652942	0.972414
2900026A02Rik	1428.62	0.184874	0.249578	0.740747	0.458847	0.949955
2900040C04Rik	24.3802	-0.747841	1.03496	-0.72258	0.469938	0.949955
2900055J20Rik	72.362	-0.494936	0.391247	-1.26502	0.205863	0.901479
2900060B14Rik	27.5237	0.0171162	0.356289	0.0480403	0.961684	0.998121
2900076A07Rik	271.347	-0.217994	0.187165	-1.16471	0.244135	0.909576
2900079G21Rik	18.9831	-0.353268	0.257259	-1.3732	0.16969	0.891007
2900092D14Rik	166.083	0.0359377	0.255731	0.14053	0.888242	0.995501
3000002C10Rik	154.723	0.0114897	0.195428	0.0587926	0.953117	0.998106
3010026O09Rik	126.901	0.500747	0.398472	1.25667	0.208874	0.901479
3110002H16Rik	878.436	-0.028778	0.126297	-0.227861	0.819755	0.990324
3110009E18Rik	79.5521	-0.408405	0.328852	-1.24191	0.214269	0.901479
3110021A11Rik	106.383	0.250148	0.182252	1.37254	0.169896	0.891007
3110035E14Rik	40.9353	-0.518082	0.346599	-1.49476	0.134977	0.872453
3110039I08Rik	608.226	-0.154931	0.33882	-0.457267	0.647479	0.972414
3110040M04Rik	29.1677	2.45252	0.87899	2.79015	0.00526835	0.752185
3110040N11Rik	258.72	-0.127322	0.169954	-0.749151	0.453766	0.949383
3110043O21Rik	174.734	-0.0613239	0.157759	-0.388719	0.697484	0.978166
3110045C21Rik	13.5994	-0.186899	0.289432	-0.645743	0.518446	0.957924
3110056K07Rik	54.3798	-0.309237	0.360524	-0.857742	0.391035	0.942227
3110062M04Rik	43.6396	0.184958	0.322147	0.574142	0.565872	0.961699
3110070M22Rik	27.0025	0.468891	0.775603	0.604551	0.545478	0.959253
3110082I17Rik	189.696	0.0743406	0.211833	0.35094	0.725633	0.983535
3300002A11Rik	38.6318	0.493178	0.533867	0.923785	0.355598	0.93902
3632451O06Rik	317.725	0.11673	0.210489	0.554569	0.57919	0.963072
3632454L22Rik	14.5389	-0.17673	0.362191	-0.487948	0.625586	0.970699
3830406C13Rik	499.649	0.0597103	0.160279	0.372541	0.70949	0.980327
3830408C21Rik	14.6955	-0.378826	0.289841	-1.30701	0.191209	0.899024
3830432H09Rik	7.9393	1.29675	0.771333	1.68119	0.0927268	0.871043
3930402G23Rik	9.50054	0.388905	0.520739	0.746833	0.455164	0.949383
4430402I18Rik	24.0301	-0.765662	0.336059	-2.27836	0.0227054	0.837349
4632404H12Rik	8.37929	0.0338366	0.362966	0.0932226	0.925727	0.997976
4632415L05Rik	406.455	0.194841	0.310601	0.627303	0.530461	0.959253
4632427E13Rik	458.536	0.0482785	0.581627	0.083006	0.933847	0.997976
4732491K20Rik	100.309	-0.208167	0.159291	-1.30684	0.191268	0.899024
4831440E17Rik	129.661	0.468264	0.268552	1.74366	0.0812185	0.871043
4833420G17Rik	188.226	-1.1354	0.875176	-1.29734	0.194514	0.899312
4833422M21Rik	11.9705	-0.934783	0.366897	-2.54781	0.0108402	0.797131
4833427G06Rik	62.2565	-0.414901	0.829044	-0.500457	0.616753	0.969729
4833439L19Rik	9221.09	0.211951	0.213938	0.990715	0.321825	0.930435
4833447I15Rik	9.24143	-0.331732	0.388673	-0.853497	0.393383	0.942227
4921504A21Rik	14.1564	-0.267436	0.295314	-0.905597	0.365149	0.941842
4921524J17Rik	333.452	-0.306734	0.216744	-1.41519	0.157013	0.882353
4921531C22Rik	23.9311	0.0689975	0.334444	0.206305	0.836553	0.991266
4921536K21Rik	21.061	0.0306117	0.272892	0.112175	0.910684	0.997976
4930402H24Rik	465.631	-0.0663181	0.323195	-0.205195	0.837419	0.991266
4930404H24Rik	17.4053	0.478339	0.480044	0.996447	0.319033	0.929394
4930405A21Rik	37.4735	0.633723	0.305478	2.07453	0.0380304	0.866781
4930412F12Rik	70.724	-0.0631602	0.269379	-0.234466	0.814623	0.989361
4930412O13Rik	7.38895	0.0857703	0.471433	0.181935	0.855634	0.991738
4930415F15Rik	11.8215	-0.341109	0.326353	-1.04522	0.295923	0.919261
4930426D05Rik	9.10905	-0.799629	0.523198	-1.52835	0.126426	0.872453
4930426L09Rik	16.1337	0.41167	0.35928	1.14582	0.25187	0.911468
4930427A07Rik	73.6842	0.43576	0.339726	1.28268	0.199604	0.899942
4930429B21Rik	89.2348	-0.11206	0.384561	-0.291397	0.770748	0.987207
4930430F08Rik	563.897	0.173098	0.190096	0.910582	0.362516	0.941842
4930430J02Rik	9.91813	0.649374	0.470296	1.38078	0.167347	0.891007
4930432K21Rik	43.7341	-0.0314805	0.181656	-0.173297	0.862418	0.991867
4930444P10Rik	12.7167	-0.288875	0.369465	-0.781873	0.434289	0.948546
4930447C04Rik	21.6437	0.123446	0.532973	0.231618	0.816834	0.989406
4930447F24Rik	24.1661	0.302853	0.542667	0.558082	0.576788	0.962992
4930447M23Rik	42.5903	-0.241777	0.317572	-0.761332	0.446459	0.949383
4930451G09Rik	217.954	-0.0793145	0.197431	-0.401734	0.68788	0.976026
4930452B06Rik	147.439	-0.0433085	0.323988	-0.133673	0.893661	0.996373
4930453N24Rik	1440.5	0.377591	0.197675	1.91016	0.0561124	0.866781
4930480K23Rik	6.04389	-0.0575206	0.734171	-0.0783476	0.937552	0.997976
4930481A15Rik	7.31848	0.186515	0.558796	0.33378	0.738545	0.985714
4930487H11Rik	269.102	0.247797	0.471499	0.525551	0.5992	0.968704
4930488L21Rik	66.5193	-0.0612148	0.349586	-0.175107	0.860996	0.991867
4930503L19Rik	59.8197	-0.15518	0.367336	-0.422448	0.672698	0.973968
4930507D05Rik	41.5248	0.519391	0.318374	1.63139	0.102808	0.871043
4930515G01Rik	260.256	0.408315	0.303656	1.34466	0.178735	0.891845
4930520O04Rik	9.46429	-0.222569	0.287718	-0.773566	0.439188	0.94878
4930522L14Rik	29.0939	-0.342001	0.241737	-1.41476	0.157137	0.882353
4930523C07Rik	29.8025	-0.312506	0.296216	-1.05499	0.291428	0.919212
4930526I15Rik	749.748	0.191971	0.206864	0.928007	0.353404	0.938362
4930528A17Rik	7.71995	-0.538171	0.569295	-0.94533	0.34449	0.938006
4930539E08Rik	15.3312	-0.19288	0.391294	-0.492929	0.622063	0.970552
4930539J05Rik	61.8921	0.159699	0.360455	0.443047	0.657732	0.972414
4930543D07Rik	9.75475	0.504958	0.660928	0.764014	0.444859	0.949019
4930544D05Rik	7.17262	1.38596	0.625101	2.21719	0.0266103	0.859416
4930557A04Rik	21.1569	1.0332	0.589631	1.75228	0.0797262	0.871043
4930563D23Rik	5.47164	0.728744	0.896402	0.812966	0.416237	0.94743
4930563E22Rik	35.5794	0.394805	0.402304	0.98136	0.326415	0.931085
4930564C03Rik	49.7515	0.5499	0.479196	1.14755	0.251156	0.911429
4930570G19Rik	8.83825	-0.115187	0.481221	-0.239364	0.810823	0.989361
4930577N17Rik	98.6674	-0.153952	0.266409	-0.57788	0.563345	0.961699
4930578C19Rik	31.5927	-0.244267	0.337875	-0.722952	0.46971	0.949955
4930578M01Rik	21.5779	0.365801	0.48865	0.748594	0.454102	0.949383
4930579G18Rik	8.27073	0.39794	0.560469	0.710014	0.477696	0.949955
4930579K19Rik	50.2478	0.289603	0.27042	1.07094	0.284197	0.915841
4930594C11Rik	41.9657	0.636641	0.40066	1.58898	0.112065	0.872453
4930596I21Rik	23.1702	-0.0187366	0.465745	-0.0402294	0.96791	0.998121
4931406C07Rik	1238.38	-0.193564	0.190695	-1.01505	0.310084	0.921536
4931406P16Rik	180.337	-0.151492	0.198123	-0.764636	0.444488	0.949019
4931414P19Rik	171.246	-0.188005	0.31724	-0.592628	0.55343	0.960352
4931428F04Rik	468.145	0.149846	0.262025	0.571876	0.567406	0.961699
4931440F15Rik	10.3299	-0.53872	0.410223	-1.31324	0.189103	0.899024
4932416H05Rik	115.072	0.190361	0.320217	0.594473	0.552196	0.959687
4932438A13Rik	471.2	-0.200418	0.220698	-0.908112	0.363819	0.941842
4932438H23Rik	11.0138	-0.206135	0.526173	-0.391762	0.695234	0.977675
4932443I19Rik	18.7406	0.0608513	0.378175	0.160908	0.872166	0.992955
4933403O08Rik	5.72644	-0.183705	0.404467	-0.454191	0.649691	0.972414
4933404O12Rik	311.667	0.419777	0.29216	1.4368	0.150774	0.879393
4933405O20Rik	26.8995	1.11411	0.480594	2.31819	0.0204391	0.837349
4933406B17Rik	6.69377	-0.809895	0.70932	-1.14179	0.253541	0.912056
4933406C10Rik	9.14548	-0.722474	0.403332	-1.79126	0.0732512	0.871043
4933407L21Rik	36.8399	0.108006	0.255304	0.423048	0.67226	0.973715
4933408B17Rik	49.9339	0.228254	0.268158	0.851192	0.394662	0.942227
4933411K16Rik	21.1192	0.707184	0.399505	1.77015	0.0767019	0.871043
4933412E12Rik	30.6317	0.00914964	0.281533	0.0324994	0.974074	0.998121
4933415F23Rik	10.3982	1.54024	0.614053	2.50833	0.0121305	0.797131
4933416C03Rik	5.91616	-0.848773	0.544126	-1.55988	0.118787	0.872453
4933417G07Rik	179.668	0.239416	0.26799	0.893376	0.371656	0.941842
4933421O10Rik	110.208	-0.0730494	0.224013	-0.326094	0.744353	0.986818
4933427D14Rik	731.837	-0.0532936	0.238795	-0.223177	0.823398	0.990335
4933427E11Rik	22.0649	0.8809	0.398273	2.2118	0.0269807	0.859416
4933427G17Rik	6.42352	-0.482731	0.452605	-1.06656	0.286169	0.916032
4933430I17Rik	29.6778	0.0987633	0.235624	0.419156	0.675102	0.974353
4933430M04Rik	6.73698	0.915075	0.451185	2.02816	0.0425441	0.866781
4933431E20Rik	156.472	0.197702	0.283735	0.696785	0.485937	0.949955
4933432I09Rik	24.3947	-0.523596	0.333174	-1.57154	0.116057	0.872453
4933434E20Rik	886.751	-0.197071	0.165536	-1.1905	0.233849	0.909117
4933439C10Rik	377.712	-0.0217376	0.145664	-0.149231	0.881371	0.993618
4933439K11Rik	9.29163	0.316449	0.367728	0.86055	0.389486	0.942227
5031414D18Rik	11.3091	-0.326941	0.311622	-1.04916	0.294105	0.919212
5031425E22Rik	461.314	-0.261978	0.23975	-1.09271	0.27452	0.914154
5031426D15Rik	23.2034	-0.312018	0.370942	-0.841152	0.400263	0.944434
5031434O11Rik	11.8738	0.023784	0.335112	0.0709734	0.943419	0.997976
5031439G07Rik	2334.48	0.167317	0.173558	0.964038	0.335027	0.934977
5033404E19Rik	15.0407	1.15547	0.55122	2.09621	0.0360633	0.866781
5033430I15Rik	23.477	-0.265782	0.293203	-0.90648	0.364682	0.941842
5330417C22Rik	369.673	0.0310796	0.201066	0.154574	0.877157	0.993254
5330434G04Rik	49.5288	0.0621197	0.242388	0.256283	0.797733	0.988054
5430402O13Rik	14.4284	-0.495684	0.308488	-1.60682	0.108095	0.871173
5430431A17Rik	8.61996	0.0968289	0.619693	0.156253	0.875834	0.993254
5530601H04Rik	251.748	-0.0626145	0.20824	-0.300684	0.763656	0.987207
5730408K05Rik	75.1437	-0.518829	0.33086	-1.56812	0.116852	0.872453
5730409E04Rik	45.1444	-0.916729	0.452683	-2.0251	0.042857	0.866781
5730409K12Rik	22.0669	0.2856	0.294024	0.971352	0.331373	0.931803
5730416F02Rik	10.8544	0.0520745	0.44163	0.117914	0.906135	0.997976
5730435O14Rik	6.53524	-0.0808488	0.444134	-0.182037	0.855554	0.991738
5730455P16Rik	614.877	0.191555	0.240264	0.79727	0.425294	0.948173
5730480H06Rik	110.396	-0.0247588	0.231624	-0.106892	0.914875	0.997976
5730522E02Rik	37.2489	-0.327375	0.2469	-1.32594	0.18486	0.894013
5730559C18Rik	673.2	0.398335	0.244356	1.63014	0.103071	0.871043
5830432E09Rik	6.6279	0.0371483	0.453208	0.0819674	0.934673	0.997976
5830454E08Rik	40.6616	0.596624	0.275961	2.16199	0.0306193	0.866781
5930403L14Rik	525.127	0.361645	0.296637	1.21915	0.222788	0.903991
5930403N24Rik	8.13598	0.075987	0.473473	0.160489	0.872496	0.992955
5930412G12Rik	18.0335	-0.389198	0.510251	-0.762758	0.445608	0.949205
5930430L01Rik	16.7743	-0.166407	0.349896	-0.47559	0.634366	0.970732
6030419C18Rik	997.37	0.0700748	0.233212	0.300477	0.763814	0.987207
6030443J06Rik	33.1971	0.368585	0.239966	1.53599	0.124541	0.872453
6030458C11Rik	181.638	-0.318851	0.355068	-0.897998	0.369187	0.941842
6230400D17Rik	301.043	0.144477	0.350932	0.411696	0.680562	0.974721
6330403K07Rik	1977.24	0.025037	0.229122	0.109273	0.912986	0.997976
6330407A03Rik	18.0194	0.69479	0.483811	1.43608	0.15098	0.879393
6330408A02Rik	261.085	0.0314219	0.273309	0.114968	0.90847	0.997976
6330409D20Rik	30.3668	-0.158809	0.21446	-0.740506	0.458993	0.949955
6330415B21Rik	289.195	-0.24894	0.36737	-0.677627	0.498008	0.951699
6330416G13Rik	64.9112	-0.0694062	0.223246	-0.310895	0.75588	0.987207
6430411K18Rik	818.931	-0.125475	0.210209	-0.596908	0.550569	0.959687
6430548M08Rik	889.052	-0.232927	0.289748	-0.803896	0.421457	0.94743
6430571L13Rik	48.8263	-0.204538	0.29733	-0.687917	0.491505	0.949955
6430573F11Rik	31.0367	-0.290314	0.314716	-0.922463	0.356287	0.939619
6430628N08Rik	8.55284	-0.714234	0.845548	-0.844699	NA	NA
6530402F18Rik	1512.62	-0.0361142	0.268497	-0.134505	0.893003	0.996373
6530403H02Rik	9.16651	-0.423627	0.323204	-1.31071	0.189955	0.899024
6720468P15Rik	6.84534	-0.541744	0.347975	-1.55685	0.119507	0.872453
6720483E21Rik	12.0005	0.14167	0.296942	0.477096	0.633293	0.970699
8030462N17Rik	52.6888	-0.286198	0.278994	-1.02582	0.304977	0.920131
8430408G22Rik	77.8206	-0.109846	0.277895	-0.39528	0.692636	0.977521
8430429K09Rik	11.1787	0.199679	0.41548	0.480598	0.630802	0.970699
8430431K14Rik	9.02362	-0.0740264	0.684578	-0.108134	0.913889	0.997976
9030617O03Rik	72.2269	0.0807353	0.334386	0.241443	0.809212	0.989361
9030624J02Rik	1879.31	-0.186231	0.20216	-0.921206	0.356943	0.940009
9130011E15Rik	377.012	-0.0787661	0.174324	-0.451838	0.651386	0.972414
9130023H24Rik	89.0472	0.123351	0.220401	0.559665	0.575708	0.962992
9130221H12Rik	572.335	0.20212	0.222189	0.909675	0.362994	0.941842
9130401M01Rik	508.123	-0.0618297	0.179032	-0.345355	0.729827	0.984937
9230105E05Rik	8.65529	-0.201553	0.587277	-0.343199	0.731449	0.98548
9230110C19Rik	429.285	0.0130858	0.205053	0.0638165	0.949116	0.997976
9230114K14Rik	25.0985	0.13982	0.317419	0.440491	0.659582	0.972414
9330102E08Rik	44.3309	-0.367486	0.236591	-1.55326	0.120362	0.872453
9330104G04Rik	18.7094	0.557525	0.412365	1.35202	0.17637	0.891775
9330117O12Rik	5.23999	-0.37029	0.486825	-0.760623	0.446883	0.949383
9330133O14Rik	1153.46	-0.143765	0.28584	-0.502955	0.614996	0.969729
9330155M09Rik	12.0918	0.0395537	0.556166	0.0711186	0.943303	0.997976
9330159F19Rik	3164.69	-0.0427884	0.204768	-0.20896	0.834479	0.991266
9330182L06Rik	381.898	0.00927216	0.290299	0.0319401	0.97452	0.998121
9430015G10Rik	147.425	0.269858	0.213243	1.2655	0.205692	0.901479
9430016H08Rik	318.169	-0.0706095	0.286327	-0.246604	0.805214	0.989045
9430020K01Rik	510.361	-0.047701	0.249055	-0.191528	0.848112	0.991738
9430038I01Rik	52.407	0.601911	0.518615	1.16061	0.2458	0.909576
9430065F17Rik	10.2305	-0.772055	0.321993	-2.39773	0.0164968	0.821126
9430078K24Rik	21.6338	0.215691	0.305417	0.706217	0.480053	0.949955
9430083A17Rik	138.57	0.202875	0.33162	0.61177	0.54069	0.959253
9430091E24Rik	59.4816	-0.154992	0.237491	-0.652623	0.514	0.956644
9530026P05Rik	7.20875	0.0986151	0.416844	0.236575	0.812986	0.989361
9530027J09Rik	13.2141	0.277335	0.418162	0.663223	0.507188	0.954254
9530051G07Rik	47.5432	-0.339453	0.307418	-1.1042	0.269504	0.913199
9530059O14Rik	17.2678	0.165913	0.471715	0.351724	0.725046	0.983535
9530068E07Rik	2260.77	-0.102752	0.241642	-0.425226	0.670672	0.973715
9530077C05Rik	80.6555	0.0368807	0.208395	0.176975	0.859528	0.991738
9530091C08Rik	41.1167	-0.499517	0.50023	-0.998575	0.318001	0.928747
9630028B13Rik	86.0892	0.0882785	0.318067	0.277547	0.78136	0.987207
9830147E19Rik	84.2062	-0.0180319	0.268037	-0.067274	0.946364	0.997976
9930012K11Rik	11.9244	-0.423615	0.375991	-1.12666	0.259885	0.912081
9930021J03Rik	116.684	-0.298002	0.297671	-1.00111	0.316773	0.928448
9930038B18Rik	6.69343	-0.147251	0.38817	-0.379347	0.70443	0.980115
9930104L06Rik	321.895	0.0880721	0.206846	0.425785	0.670264	0.973715
9930111H07Rik	9.26519	-0.667778	0.673331	-0.991753	0.321318	0.930435
A130010J15Rik	70.6308	0.166903	0.223475	0.746854	0.455151	0.949383
A230006K03Rik	18.58	-0.666064	0.48833	-1.36396	0.172579	0.891007
A230046K03Rik	209.041	-0.301628	0.251418	-1.19971	0.230253	0.905989
A230050P20Rik	75.3581	-1.05277	0.377324	-2.7901	NA	NA
A230051N06Rik	90.6407	0.25735	0.259066	0.993376	0.320527	0.930354
A230056P14Rik	86.2161	-0.0266443	0.205136	-0.129886	0.896657	0.99708
A230057D06Rik	66.8135	-0.211793	0.230569	-0.918569	0.358321	0.940009
A230070E04Rik	33.4064	0.389194	0.394968	0.985383	0.324436	0.930993
A230103O09Rik	15.9514	0.50891	0.507207	1.00336	0.315689	0.927978
A2m	36.5172	-0.609098	0.372397	-1.63561	0.10192	0.871043
A330023F24Rik	65.606	-0.358035	0.290655	-1.23182	0.218016	0.903991
A330035P11Rik	8.31598	-0.149479	0.515866	-0.289764	0.771997	0.987207
A330048O09Rik	175.839	0.0795186	0.322913	0.246254	0.805485	0.989045
A330069E16Rik	18.5715	0.171437	0.415813	0.412292	0.680125	0.974721
A330074K22Rik	115.253	0.000679065	0.388797	0.00174658	0.998606	0.999987
A330076H08Rik	69.1824	-0.333805	0.508452	-0.656513	0.511494	0.955818
A330102I10Rik	35.5099	-0.533685	0.336937	-1.58393	0.11321	0.872453
A3galt2	101.943	0.32276	0.271961	1.18679	0.23531	0.909165
A430005L14Rik	1291.85	0.364666	0.226727	1.60839	0.107749	0.871043
A430033K04Rik	264.496	0.177454	0.183012	0.969628	0.332232	0.933042
A430035B10Rik	5.03589	0.340349	0.454678	0.74855	0.454128	0.949383
A430046D13Rik	16.9413	-0.208274	0.491567	-0.423693	0.671789	0.973715
A430078G23Rik	20.2079	0.0724531	0.374304	0.193567	0.846515	0.991266
A430105I19Rik	12.4063	0.469946	0.534138	0.87982	0.378957	0.941842
A430105J06Rik	7.5744	-0.270057	0.35475	-0.761259	0.446502	0.949383
A430110L20Rik	132.743	0.190704	0.214278	0.889981	0.373476	0.941842
A4galt	139.251	-0.160556	0.340106	-0.472078	0.636871	0.970732
A530058N18Rik	26.4038	-1.10772	0.427198	-2.59299	0.00951445	0.797131
A530088E08Rik	7.28772	-0.0392206	0.607138	-0.0645991	0.948493	0.997976
A630001G21Rik	12.9612	-0.0809828	0.312386	-0.259239	0.795451	0.987494
A630034I12Rik	147.1	0.418061	0.30103	1.38877	0.164902	0.891007
A630066F11Rik	159.081	-0.0606802	0.171092	-0.354665	0.722841	0.983425
A630072M18Rik	282.114	-0.0329351	0.234242	-0.140603	0.888184	0.995501
A730013G03Rik	36.9884	0.963861	0.332282	2.90073	0.00372296	0.683946
A730017C20Rik	1487.1	-0.0159321	0.247265	-0.0644333	0.948625	0.997976
A730046J19Rik	25.0856	-0.0165013	0.420347	-0.0392563	0.968686	0.998121
A730049H05Rik	10.4791	0.256992	0.393637	0.652865	0.513843	0.956644
A730056A06Rik	116.822	0.229053	0.198718	1.15266	0.249052	0.911429
A730063M14Rik	114.976	-0.0634601	0.310811	-0.204176	0.838216	0.991266
A730089K16Rik	302.961	0.495692	0.256039	1.93601	0.052867	0.866781
A830011K09Rik	47.3307	-0.0621992	0.298826	-0.208145	0.835116	0.991266
A830018L16Rik	94.9212	-0.600514	0.451448	-1.3302	0.183454	0.892353
A830035O19Rik	130.252	-0.0224254	0.294092	-0.0762529	0.939218	0.997976
A830052D11Rik	19.5516	-0.199699	0.343669	-0.58108	0.561187	0.961535
A830080D01Rik	203.774	0.117408	0.352769	0.332819	0.739271	0.985948
A830082K12Rik	379.804	-0.27778	0.212018	-1.31017	0.190137	0.899024
A830082N09Rik	315.721	0.153049	0.275542	0.555449	0.578588	0.963072
A930005H10Rik	46.8857	0.143412	0.237354	0.604212	0.545702	0.959253
A930006K02Rik	49.1396	-0.234956	0.392175	-0.59911	0.549099	0.959549
A930007A09Rik	210.462	0.123654	0.215322	0.574274	0.565782	0.961699
A930017M01Rik	86.9102	0.534394	0.39734	1.34493	0.178649	0.891845
A930024E05Rik	105.025	-0.185496	0.289741	-0.640213	0.522034	0.958493
A930033H14Rik	19.6279	-0.0926237	0.358733	-0.258197	0.796255	0.987706
AA388235	47.5887	0.0581236	0.363582	0.159864	0.872988	0.992956
AA413626	172.443	0.381976	0.288007	1.32627	0.184749	0.893945
AA414768	98.8617	0.0917074	0.305302	0.300383	0.763885	0.987207
AA415398	37.5848	-0.0603081	0.218739	-0.275708	0.782772	0.987207
AA465934	21.2079	0.0805647	0.298736	0.269685	0.787403	0.987207
AA543186	7.12827	0.471022	0.455387	1.03434	0.300979	0.919261
AA543401	53.1244	0.363735	0.3818	0.952683	0.340751	0.937521
AA986860	4.89144	0.0150973	0.542382	0.0278353	0.977794	0.998121
Aaas	1476.39	0.526738	0.262189	2.009	0.0445375	0.866781
Aacs	531.714	-0.050853	0.141031	-0.36058	0.718413	0.982015
Aadat	27.13	-0.0316228	0.334823	-0.0944463	0.924755	0.997976
Aaed1	305.467	-0.00737657	0.260138	-0.0283563	0.977378	0.998121
Aagab	1040.8	0.135842	0.159875	0.849681	0.395502	0.942227
Aak1	1130.79	0.0984753	0.177757	0.553987	0.579587	0.963072
Aamdc	407.698	0.0581805	0.22858	0.25453	0.799086	0.988077
Aamp	2570.77	0.288434	0.226736	1.27211	0.203333	0.901028
Aar2	959.963	0.349823	0.179411	1.94984	0.0511957	0.866781
Aard	6.21363	-0.338784	0.499672	-0.678013	0.497764	0.951699
Aars	2332.14	-0.0669478	0.220969	-0.302974	0.76191	0.987207
Aars2	308.209	0.454157	0.300018	1.51377	0.130085	0.872453
Aasdh	70.6612	-0.6023	0.389505	-1.54632	0.122027	0.872453
Aasdhppt	270.946	-0.00772469	0.161916	-0.0477079	0.961949	0.998121
Aass	8.94955	0.0136433	0.390868	0.0349052	0.972155	0.998121
Aatf	506.858	-0.0820529	0.15821	-0.518634	0.604016	0.968704
Aatk	94.708	-0.425337	0.315741	-1.34711	0.177945	0.891845
Abat	571.101	-0.13391	0.24781	-0.540375	0.588938	0.965011
Abca1	1214.36	0.154791	0.198299	0.780595	0.435041	0.948546
Abca2	1769.62	-0.0771947	0.224762	-0.343451	0.73126	0.985462
Abca3	521.059	-0.0436991	0.206315	-0.211808	0.832257	0.991266
Abca4	23.2325	-0.603559	0.370752	-1.62793	0.103539	0.871043
Abca5	98.1171	-0.400915	0.236396	-1.69595	0.0898961	0.871043
Abca6	21.6027	-0.111812	0.326207	-0.342764	0.731776	0.98548
Abca7	273.82	-0.0903353	0.248842	-0.363023	0.716588	0.981685
Abca8a	54.256	-0.227195	0.314052	-0.72343	0.469416	0.949955
Abca8b	10.0651	-0.498122	0.400733	-1.24303	0.213858	0.901479
Abca9	57.0307	-0.717498	0.426787	-1.68116	0.0927315	0.871043
Abcb10	664.75	-0.0241135	0.122868	-0.196256	0.84441	0.991266
Abcb1a	27.641	-0.308769	0.418827	-0.737223	0.460987	0.949955
Abcb4	8.27474	-0.52345	0.463312	-1.1298	0.25856	0.912081
Abcb7	1265.7	0.123005	0.191517	0.642265	0.520701	0.958256
Abcb8	77.7819	-0.11085	0.281756	-0.393425	0.694005	0.977521
Abcb9	41.4952	-0.672086	0.365407	-1.83928	0.0658739	0.871043
Abcc1	139.74	0.0357135	0.280412	0.127361	0.898655	0.997751
Abcc10	62.3153	0.0458128	0.311819	0.146921	0.883194	0.994458
Abcc3	11.0827	-0.380498	0.356527	-1.06723	0.285866	0.916032
Abcc4	79.0092	-0.233119	0.207209	-1.12504	0.260571	0.912094
Abcc5	1629.27	-0.0127696	0.262071	-0.0487257	0.961138	0.998121
Abcc6	14.9251	0.533123	0.402002	1.32617	0.184783	0.893945
Abcc8	142.33	0.0110584	0.350736	0.031529	0.974848	0.998121
Abcc9	144.63	0.0129724	0.216684	0.0598681	0.952261	0.997976
Abcd1	304.974	-0.016533	0.276158	-0.0598679	0.952261	0.997976
Abcd2	105.922	-0.0057769	0.280131	-0.0206222	0.983547	0.998695
Abcd3	1591.23	0.202969	0.234491	0.865571	0.386725	0.942227
Abcd4	172.831	-0.341021	0.201628	-1.69133	0.0907731	0.871043
Abce1	3205.12	-0.235006	0.177616	-1.32311	0.185797	0.894902
Abcf1	817.871	0.160087	0.320048	0.500196	0.616937	0.969729
Abcf2	1082.07	-0.225373	0.376118	-0.599208	0.549034	0.959549
Abcf3	477.978	0.204692	0.200527	1.02077	0.307361	0.920131
Abcg1	338.292	0.129082	0.209436	0.616332	0.537675	0.959253
Abcg2	324.597	-0.262667	0.21829	-1.2033	0.228862	0.905682
Abcg4	205.338	0.267981	0.250456	1.06997	0.284632	0.915841
Abcg8	42.0061	-0.00726782	0.614201	-0.011833	0.990559	0.99955
Abhd10	188.328	0.0585202	0.121399	0.482047	0.629773	0.970699
Abhd11	1420.26	0.00625319	0.277418	0.0225407	0.982017	0.998695
Abhd12	1073.13	-0.22186	0.204921	-1.08266	0.278958	0.915459
Abhd13	93.685	0.0401645	0.148443	0.270573	0.78672	0.987207
Abhd14a	546.543	0.267051	0.264364	1.01016	0.312416	0.923708
Abhd14b	104.991	-0.0977892	0.226886	-0.431006	0.666464	0.973111
Abhd16a	922.488	0.090251	0.179772	0.502031	0.615646	0.969729
Abhd17a	1469.59	-0.193052	0.224636	-0.8594	0.39012	0.942227
Abhd17b	273.777	0.0660883	0.298296	0.221553	0.824662	0.990629
Abhd17c	5345.3	0.213481	0.345967	0.617055	0.537198	0.959253
Abhd18	85.0192	-0.311734	0.17228	-1.80946	0.0703797	0.871043
Abhd2	2583.31	-0.128463	0.166893	-0.769735	0.441457	0.94878
Abhd3	82.7486	-0.797618	0.49345	-1.61641	0.106006	0.871043
Abhd4	224.861	0.381769	0.399947	0.95455	0.339805	0.937331
Abhd5	138.828	-0.234419	0.30124	-0.77818	0.436463	0.94878
Abhd6	318.918	-0.019428	0.238466	-0.0814708	0.935068	0.997976
Abhd8	3058.91	-0.0146431	0.253319	-0.057805	0.953904	0.998106
Abi1	1263.95	0.160392	0.172064	0.932163	0.351252	0.938362
Abi2	9258.89	0.263177	0.269153	0.977797	0.328175	0.931085
Abl1	1216.06	-0.268114	0.319061	-0.840323	0.400727	0.944434
Abl2	224.364	-0.326184	0.227111	-1.43623	0.150936	0.879393
Ablim1	1527.41	-0.0656503	0.200724	-0.327067	0.743617	0.986675
Ablim2	76.14	-0.442118	0.343151	-1.2884	0.197606	0.899312
Ablim3	1250.89	-0.407568	0.25631	-1.59014	0.111804	0.872453
Abr	5560.64	0.097729	0.345602	0.282779	0.777346	0.987207
Abracl	1437.7	-0.149919	0.283056	-0.529643	0.596359	0.967922
Abt1	108.402	-0.00632801	0.239194	-0.0264555	0.978894	0.998121
Abtb1	374.671	0.0525532	0.250383	0.209891	0.833753	0.991266
Abtb2	216.514	0.185853	0.22617	0.821742	0.411224	0.945924
Acaa1a	272.445	-0.117931	0.340949	-0.345891	0.729425	0.984937
Acaa1b	10.5918	0.294684	0.261011	1.12901	0.258894	0.912081
Acaa2	487.305	0.124279	0.211318	0.588114	0.556455	0.960563
Acaca	64.1107	-0.392733	0.46069	-0.85249	0.393942	0.942227
Acacb	13.9948	-0.615082	0.360773	-1.7049	0.0882131	0.871043
Acad10	22.7059	0.309438	0.298622	1.03622	0.300099	0.919261
Acad11	125.599	0.1656	0.205774	0.804765	0.420955	0.94743
Acad12	7.22554	0.0903578	0.385534	0.23437	0.814697	0.989361
Acad8	442.765	-0.151529	0.242787	-0.624124	0.532546	0.959253
Acad9	216.002	0.0549354	0.249702	0.220004	0.825868	0.990754
Acadl	303.938	-0.349468	0.218125	-1.60215	0.109123	0.872453
Acadm	315.018	-0.0829219	0.395825	-0.209492	0.834065	0.991266
Acads	307.652	0.263434	0.217054	1.21368	0.224869	0.904256
Acadsb	300.058	-0.270528	0.286897	-0.942947	0.345708	0.938362
Acadvl	791.322	0.251147	0.208546	1.20428	0.228483	0.905682
Acap1	10.1075	0.0479192	0.33921	0.141267	0.887659	0.995476
Acap2	617.102	-0.00220109	0.195872	-0.0112374	0.991034	0.999588
Acap3	2094.43	0.38427	0.304979	1.25999	0.207673	0.901479
Acat1	678.93	0.311174	0.208353	1.4935	0.135307	0.872453
Acbd3	933.295	0.107585	0.14693	0.732222	0.464033	0.949955
Acbd5	179.382	-0.261082	0.280403	-0.931093	0.351806	0.938362
Acbd6	1034.47	-0.100063	0.144878	-0.690676	0.489769	0.949955
Accs	210.477	0.411974	0.332366	1.23952	0.215153	0.901479
Acd	2520.91	0.0836983	0.227898	0.367262	0.713424	0.98058
Ace	42.9463	-0.468619	0.357868	-1.30948	0.190373	0.899024
Acer2	42.5566	-0.168073	0.318921	-0.527005	0.59819	0.968695
Acer3	170.114	-0.393662	0.265474	-1.48287	0.13811	0.874858
Ache	20.4495	-0.925412	0.47377	-1.95329	0.0507847	0.866781
Acin1	6722.11	0.325655	0.185725	1.75343	0.0795289	0.871043
Ackr2	21.7255	-0.0701787	0.314767	-0.222955	0.823571	0.990355
Ackr3	1899.99	0.218501	0.223241	0.978768	0.327695	0.931085
Acly	1226.45	0.16171	0.295121	0.547944	0.583731	0.96406
Aco1	1033.41	0.427938	0.31747	1.34796	0.177671	0.891845
Aco2	3399.2	0.156842	0.241654	0.649034	0.516316	0.957513
Acot11	21.6769	-0.386563	0.387773	-0.996879	0.318823	0.929353
Acot13	1293.52	0.0723997	0.228697	0.316575	0.751566	0.987207
Acot6	40.7501	0.0378107	0.234423	0.161293	0.871863	0.992955
Acot7	3497.48	0.26571	0.221065	1.20196	0.229381	0.905989
Acot8	6.96634	0.00445633	0.338472	0.013166	0.989495	0.99955
Acot9	392.557	-0.195883	0.216554	-0.904543	0.365708	0.941842
Acox1	618.476	-0.093552	0.155348	-0.602211	0.547034	0.959253
Acox3	157.381	0.283596	0.397001	0.714346	0.475013	0.949955
Acp2	680.912	0.270959	0.111607	2.42781	0.0151904	0.821126
Acp5	16.8226	-1.00693	0.474044	-2.12412	0.0336599	0.866781
Acp6	224.731	0.200877	0.19021	1.05608	0.290932	0.919212
Acr	27.5818	-0.0891391	0.301104	-0.296042	0.767198	0.987207
Acrbp	6.93311	-0.586075	0.332088	-1.76482	0.0775942	0.871043
Acsbg1	428.398	-0.531121	0.407327	-1.30392	NA	NA
Acsf3	259.351	-0.00378707	0.172637	-0.0219366	0.982499	0.998695
Acsl1	85.2939	-0.595988	0.273198	-2.18153	0.0291445	0.866781
Acsl3	588.769	0.113223	0.223202	0.507267	0.611967	0.969729
Acsl4	304.14	-0.115326	0.169066	-0.682135	0.495154	0.949955
Acsl5	79.2119	-0.0235903	0.17281	-0.13651	0.891418	0.996373
Acsl6	825.595	-0.197076	0.166314	-1.18496	0.236033	0.909178
Acss1	257.347	0.267148	0.269976	0.989523	0.322407	0.930435
Acss2	113.392	-0.144289	0.241341	-0.597864	0.549931	0.959687
Acss3	131.093	-0.0396958	0.363775	-0.109122	0.913106	0.997976
Acta2	338.672	-0.519988	0.468107	-1.11083	0.266641	0.913077
Actb	211833	0.0536402	0.180472	0.297221	0.766298	0.987207
Actc1	10.5324	0.845607	0.615075	1.3748	0.169192	0.891007
Actg2	65.1328	-0.684245	0.52259	-1.30933	0.190421	0.899024
Actl10	196.977	0.0493467	0.278203	0.177377	0.859213	0.991738
Actl6a	942.692	-0.0818019	0.2779	-0.294358	0.768484	0.987207
Actl6b	2783.92	0.0606629	0.169902	0.357046	0.721057	0.982759
Actl7a	51.9962	0.832813	0.36642	2.27284	0.0230361	0.837349
Actn1	460.358	-0.181981	0.22808	-0.79788	0.42494	0.948173
Actn3	16.6167	0.454051	0.304964	1.48887	0.136522	0.872453
Actn4	702.628	0.137255	0.299442	0.45837	0.646687	0.972414
Actr10	1616.79	-0.154638	0.261678	-0.590949	0.554554	0.960563
Actr1a	7254.15	0.309208	0.218079	1.41787	0.156228	0.882353
Actr1b	1109.6	0.0256636	0.324504	0.0790858	0.936964	0.997976
Actr2	1601.34	-0.0102851	0.150469	-0.0683535	0.945504	0.997976
Actr3	4762.7	-0.053018	0.220834	-0.240081	0.810267	0.989361
Actr3b	269.333	-0.379553	0.288379	-1.31616	0.18812	0.899024
Actr5	337.483	0.0586333	0.209325	0.280107	0.779396	0.987207
Actr6	314.844	-6.50172e-05	0.245876	-0.000264431	0.999789	0.999987
Actr8	596.145	-0.0108456	0.246134	-0.0440637	0.964854	0.998121
Acvr1	414.295	0.0176528	0.191093	0.0923782	0.926398	0.997976
Acvr1b	849.229	-0.144333	0.324929	-0.444198	0.6569	0.972414
Acvr1c	13.6393	-0.0504489	0.33277	-0.151603	0.8795	0.993254
Acvr2a	1738.14	-0.138296	0.198197	-0.697769	0.485322	0.949955
Acvr2b	1026.51	0.27412	0.256955	1.0668	0.286062	0.916032
Acvrl1	130.372	-0.099394	0.282353	-0.35202	0.724823	0.983535
Acy1	693.482	0.28548	0.171408	1.6655	0.0958136	0.871043
Acy3	99.4973	0.528733	0.281146	1.88064	0.0600215	0.871043
Acyp1	232.578	-0.224932	0.335686	-0.670066	0.502816	0.952582
Acyp2	391.056	-0.299237	0.260911	-1.14689	0.251425	0.911429
Ada	146.094	0.240775	0.169582	1.41982	0.155661	0.882353
Adad1	8.00495	-0.261795	0.326932	-0.800765	0.423268	0.948173
Adal	149.087	-0.115678	0.278816	-0.41489	0.678222	0.974721
Adam10	775.596	-0.31721	0.365822	-0.867116	0.385879	0.942194
Adam11	223.248	-0.179392	0.285051	-0.629333	0.529131	0.959253
Adam12	228.131	0.241934	0.312787	0.773477	0.43924	0.94878
Adam15	295.83	0.23285	0.264618	0.879946	0.378889	0.941842
Adam17	83.0599	-0.396422	0.2618	-1.51422	0.129971	0.872453
Adam19	964.576	0.183008	0.255903	0.715146	0.474519	0.949955
Adam1a	301.533	0.107552	0.25618	0.41983	0.67461	0.974353
Adam1b	26.0891	0.624757	0.394684	1.58293	0.113437	0.872453
Adam22	881.444	-0.203567	0.200983	-1.01286	0.311128	0.922374
Adam23	571.324	-0.0765407	0.351262	-0.217902	0.827506	0.991037
Adam4	81.5198	0.00355715	0.46566	0.00763894	0.993905	0.999901
Adam8	106.527	0.235232	0.283738	0.829047	0.407078	0.945924
Adam9	425.971	-0.0949271	0.199975	-0.474694	0.635005	0.970732
Adamts1	220.49	0.00866483	0.367166	0.0235992	0.981172	0.998695
Adamts10	159.369	-0.145656	0.210569	-0.691723	0.489111	0.949955
Adamts12	145.888	0.162948	0.314714	0.517765	0.604622	0.968704
Adamts14	59.1233	0.438284	0.327197	1.33951	0.180405	0.891845
Adamts15	99.7192	-0.561471	0.283107	-1.98325	0.0473396	0.866781
Adamts16	19.1586	-0.247938	0.384845	-0.644255	0.51941	0.958197
Adamts17	136.756	0.119119	0.323222	0.368535	0.712474	0.98058
Adamts18	385.409	-0.00292458	0.332678	-0.00879101	0.992986	0.999601
Adamts19	22.978	0.111968	0.349913	0.319989	0.748977	0.986996
Adamts2	62.3247	-0.301414	0.303869	-0.991919	0.321237	0.930435
Adamts20	116.312	-0.307628	0.259789	-1.18415	0.236355	0.909204
Adamts3	873.861	0.0560757	0.297087	0.188752	0.850288	0.991738
Adamts4	277.826	-0.0316654	0.159807	-0.198148	0.842929	0.991266
Adamts5	221.475	0.236244	0.272002	0.868537	0.3851	0.941919
Adamts6	34.1568	-0.263575	0.284589	-0.926161	0.354362	0.938905
Adamts7	595.647	0.397206	0.211956	1.874	0.0609303	0.871043
Adamts8	26.2277	-0.509314	0.26371	-1.93134	0.0534411	0.866781
Adamts9	209.797	0.319899	0.213475	1.49853	0.133996	0.872453
Adamtsl1	95.658	0.04887	0.323448	0.151091	0.879904	0.993254
Adamtsl2	88.4419	0.54305	0.323359	1.6794	0.0930734	0.871043
Adamtsl3	11.283	-0.0812778	0.447668	-0.181558	0.85593	0.991738
Adamtsl4	7.95051	0.177153	0.509033	0.348018	0.727826	0.984219
Adamtsl5	19.4855	0.519639	0.445517	1.16637	0.243464	0.909576
Adap1	542.98	-0.539491	0.401217	-1.34464	0.178743	0.891845
Adap2	47.3215	-0.411441	0.339381	-1.21233	0.225387	0.904256
Adar	1331.62	-0.0552915	0.144487	-0.382675	0.701961	0.979099
Adarb1	243.874	-0.345313	0.262352	-1.31622	0.1881	0.899024
Adarb2	609.482	-0.133825	0.36382	-0.367834	0.712997	0.98058
Adat1	495.589	0.292104	0.178671	1.63486	0.102077	0.871043
Adat2	233.351	0.152067	0.205153	0.741237	0.458549	0.949955
Adck1	189.262	0.164965	0.268191	0.615102	0.538487	0.959253
Adck2	200.328	-0.0260069	0.180363	-0.144192	0.885349	0.995112
Adck3	36.4386	0.116499	0.3039	0.383347	0.701462	0.978834
Adck4	217.209	-0.248378	0.261197	-0.95092	0.341645	0.937521
Adck5	377.996	0.318909	0.243304	1.31075	0.189944	0.899024
Adcy1	1164.57	-0.361693	0.311698	-1.16039	0.245889	0.909576
Adcy2	118.006	-0.428866	0.262335	-1.6348	0.102091	0.871043
Adcy3	305.642	0.236815	0.232163	1.02004	0.307711	0.920131
Adcy4	242.617	0.348817	0.313324	1.11328	0.265588	0.913077
Adcy5	526.74	-0.32027	0.171068	-1.87217	0.0611824	0.871043
Adcy6	690.325	0.0128294	0.244871	0.0523924	0.958216	0.998121
Adcy7	37.1904	-0.436303	0.304378	-1.43342	0.151737	0.879393
Adcy8	37.0315	-0.873137	0.371884	-2.34788	0.0188808	0.837349
Adcy9	168.363	-0.0808193	0.23498	-0.343941	0.730891	0.985372
Adcyap1	232.283	0.0541166	0.262808	0.205917	0.836856	0.991266
Adcyap1r1	289.472	-0.0475309	0.233272	-0.203757	0.838543	0.991266
Add1	1459.01	0.401938	0.391005	1.02796	0.303968	0.919261
Add2	3077.25	0.0947663	0.227899	0.415826	0.677537	0.974721
Add3	2372.1	0.160041	0.281849	0.567823	0.570155	0.962888
Adgra1	39.7638	-0.299635	0.382834	-0.782677	0.433817	0.948546
Adgra2	903.717	-0.21548	0.308511	-0.698452	0.484895	0.949955
Adgra3	2262.94	0.157283	0.263531	0.59683	0.550621	0.959687
Adgrb1	107.476	-0.341323	0.340722	-1.00176	0.316458	0.928401
Adgrb2	1315.26	0.0899664	0.226556	0.397105	0.69129	0.977521
Adgrb3	1108.88	-0.218512	0.191433	-1.14146	0.253681	0.912056
Adgre1	42.5999	-0.591148	0.439246	-1.34582	0.178359	0.891845
Adgre5	796.368	0.110074	0.271469	0.405477	0.685127	0.975221
Adgrf2	22.9856	-0.47064	0.288277	-1.6326	0.102554	0.871043
Adgrf4	8.59885	-0.740239	0.374028	-1.9791	0.0478044	0.866781
Adgrf5	86.569	-0.553611	0.323174	-1.71304	0.0867048	0.871043
Adgrg1	1736.6	0.402869	0.254703	1.58172	0.113713	0.872453
Adgrg2	17.4909	-0.774435	0.436369	-1.77473	0.075943	0.871043
Adgrg6	41.2388	-0.766139	0.379568	-2.01845	0.0435443	0.866781
Adgrl1	16564.3	-0.0737659	0.291574	-0.252992	0.800274	0.988188
Adgrl2	1547.4	0.0148723	0.299149	0.0497154	0.960349	0.998121
Adgrl3	1120.29	-0.187204	0.219292	-0.853672	0.393287	0.942227
Adgrl4	129.096	-0.490106	0.264049	-1.85612	0.0634365	0.871043
Adgrv1	134.272	-0.0489812	0.434376	-0.112762	0.910219	0.997976
Adh1	13.4349	-1.28016	0.52253	-2.44992	0.0142887	0.813395
Adh5	4881.75	0.248224	0.130122	1.90762	0.05644	0.866781
Adhfe1	27.5883	-0.917407	0.668781	-1.37176	0.170138	0.891007
Adi1	305.687	-0.197169	0.16926	-1.16489	0.244065	0.909576
Adipor1	1798.23	0.10213	0.240589	0.424502	0.6712	0.973715
Adipor2	614.681	0.0631445	0.147822	0.427167	0.669258	0.973608
Adk	706.017	0.0198456	0.251299	0.0789722	0.937055	0.997976
Adm	17.2285	-0.582209	0.428218	-1.35961	0.173953	0.891053
Adnp2	109.017	-0.187018	0.382628	-0.488772	0.625003	0.970699
Adora1	32.423	-0.202641	0.331173	-0.611888	0.540612	0.959253
Adora2a	90.1925	-0.492196	0.291327	-1.6895	0.0911243	0.871043
Adpgk	781.133	0.44928	0.27326	1.64415	0.100145	0.871043
Adprh	6.74522	-0.0706949	0.487599	-0.144986	0.884722	0.995038
Adprhl2	715.429	0.432346	0.253082	1.70832	0.0875764	0.871043
Adprm	38.367	0.0178625	0.370385	0.0482267	0.961536	0.998121
Adra1a	13.092	-0.170396	0.376606	-0.452453	0.650943	0.972414
Adra1b	65.9579	-0.976953	0.432262	-2.2601	0.0238153	0.838561
Adra1d	40.4335	-2.05325	0.623829	-3.29137	NA	NA
Adra2a	96.1291	-0.205763	0.370089	-0.555982	0.578223	0.963072
Adra2b	25.4875	1.17656	0.526253	2.23573	0.0253695	0.852178
Adra2c	327.222	0.0537159	0.311106	0.172661	0.862918	0.991867
Adrb1	19.8449	0.193967	0.467219	0.415152	0.67803	0.974721
Adrb2	70.4874	0.195425	0.366018	0.533922	0.593395	0.966904
Adrbk1	1266.97	-0.124419	0.157105	-0.791952	0.428389	0.948173
Adrbk2	404.947	-0.391366	0.198786	-1.96878	0.0489783	0.866781
Adsl	808.788	0.360547	0.193467	1.86361	0.0623765	0.871043
Adss	2060.38	-0.0917872	0.204423	-0.449006	0.653427	0.972414
Adssl1	8.29384	-0.321909	0.483127	-0.666303	0.505218	0.953054
Aebp1	806.819	-0.105242	0.377296	-0.278938	0.780292	0.987207
Aebp2	352.407	-0.241409	0.355096	-0.679842	0.496604	0.950603
Aen	2182.57	0.659508	0.235923	2.79544	0.00518291	0.752185
Aes	12970.9	0.114344	0.168999	0.676597	0.498662	0.951699
AF529169	21.3263	-0.649819	0.323213	-2.0105	0.0443786	0.866781
Afap1	351.323	-0.279681	0.17469	-1.60101	0.109375	0.872453
Afap1l1	576.264	0.0525217	0.305547	0.171894	0.863521	0.991867
Afap1l2	214.658	-0.14749	0.278812	-0.528994	0.59681	0.968053
Aff1	101.503	-0.15439	0.237264	-0.650712	0.515232	0.957513
Aff2	772.274	-0.10623	0.25656	-0.414053	0.678835	0.974721
Aff3	825.012	0.319472	0.293133	1.08985	0.275777	0.915213
Aff4	1481.48	0.125215	0.328853	0.380764	0.703379	0.979591
Afg3l1	843.478	0.375034	0.183641	2.04221	0.0411304	0.866781
Afg3l2	166.587	-0.185258	0.303249	-0.610909	0.54126	0.959253
Afmid	129.769	0.225996	0.216124	1.04567	0.295712	0.919261
Aftph	754.886	-0.105014	0.260403	-0.403276	0.686745	0.975798
Aga	17.4612	-0.766502	0.336805	-2.2758	0.0228578	0.837349
Agap1	1192.7	0.331755	0.278481	1.1913	0.233535	0.909117
Agap2	2256.61	0.129099	0.320789	0.402442	0.687359	0.975931
Agap3	1538.77	0.206184	0.251531	0.819718	0.412377	0.945924
Agbl1	9.22869	-0.615779	0.331228	-1.85908	0.0630157	0.871043
Agbl2	7.13951	-0.794783	0.566111	-1.40393	0.160338	0.885797
Agbl3	45.0625	-0.332002	0.264619	-1.25464	0.209609	0.901479
Agbl4	148.38	0.129734	0.283569	0.457504	0.647309	0.972414
Agbl5	1347.64	-0.0542378	0.216621	-0.250381	0.802293	0.988551
Ager	24.1998	0.619124	0.447797	1.3826	0.166788	0.891007
Agfg1	627.025	-0.234715	0.272866	-0.860185	0.389687	0.942227
Agfg2	190.586	-0.0780416	0.261128	-0.298863	0.765045	0.987207
Aggf1	869.447	0.156851	0.16739	0.937035	0.348741	0.938362
Agl	169.015	-0.276633	0.299507	-0.923628	0.35568	0.939061
Agmo	23.6168	-1.11375	0.42919	-2.59502	0.00945864	0.797131
Ago1	2364.15	0.00435126	0.23873	0.0182267	0.985458	0.998828
Ago2	2153.75	0.32471	0.159113	2.04075	0.0412757	0.866781
Ago3	365.8	-0.145292	0.177829	-0.817033	0.413909	0.947051
Ago4	7.48084	-0.481036	0.406722	-1.18272	0.236921	0.909204
Agpat1	7918.61	0.0764955	0.282216	0.271053	0.78635	0.987207
Agpat2	144.946	0.0701069	0.27717	0.252938	0.800316	0.988188
Agpat3	1011.11	-0.0151061	0.155464	-0.0971675	0.922593	0.997976
Agpat4	248.813	-0.263048	0.22827	-1.15236	0.249174	0.911429
Agpat5	469.941	-0.0749839	0.303878	-0.246756	0.805097	0.989045
Agpat9	9.69088	-0.125754	0.360786	-0.348555	0.727423	0.983767
Agps	536.02	-0.0731722	0.209338	-0.349541	0.726683	0.983535
Agrn	863.126	0.0102252	0.270838	0.0377539	0.969884	0.998121
Agrp	9.86723	0.835979	0.52785	1.58374	0.113252	0.872453
Agtpbp1	1490.54	-0.290243	0.22975	-1.2633	0.206481	0.901479
Agtr1a	13.878	0.028437	0.343892	0.0826917	0.934097	0.997976
Agtr2	33.8245	-0.634236	0.363455	-1.74502	0.0809811	0.871043
Agtrap	741.136	0.264855	0.269645	0.982236	0.325983	0.931085
Ahctf1	1328.9	-0.0703452	0.160429	-0.438483	0.661036	0.972414
Ahcyl1	9263.47	0.128435	0.21066	0.60968	0.542074	0.959253
Ahcyl2	531.098	-0.00423828	0.242157	-0.0175022	0.986036	0.99899
Ahdc1	1455.6	0.269791	0.316255	0.853078	0.393616	0.942227
Ahi1	363.363	-0.0520422	0.383961	-0.13554	0.892185	0.996373
Ahnak	1123.88	0.170081	0.259934	0.654322	0.512904	0.956504
Ahnak2	12.7634	-0.280037	0.320234	-0.874476	0.381859	0.941919
Ahr	82.7892	-0.114206	0.269027	-0.424514	0.671191	0.973715
Ahrr	67.6295	0.168731	0.222545	0.758187	0.448339	0.949383
Ahsa1	1611.82	0.173299	0.150536	1.15121	0.249644	0.911429
Ahsa2	1669.99	0.0385491	0.152726	0.252406	0.800727	0.988334
AI182371	18.2736	-0.370003	0.253835	-1.45765	0.144937	0.879393
AI197445	8.46317	-0.205284	0.386068	-0.53173	0.594913	0.967425
AI314180	505.918	-0.327917	0.254964	-1.28613	0.198398	0.899312
AI413582	505.842	-0.308793	0.223104	-1.38407	0.166336	0.891007
AI429214	133.535	-0.29706	0.385867	-0.76985	0.441389	0.94878
AI450353	240.592	0.147208	0.241894	0.608563	0.542814	0.959253
AI464131	288.209	-0.221071	0.265702	-0.832026	0.405394	0.945924
AI467606	41.3122	0.0809374	0.317821	0.254663	0.798983	0.988054
AI504432	680.443	0.162374	0.246721	0.658126	0.510457	0.955394
AI597479	416.517	0.021862	0.143484	0.152365	0.878899	0.993254
AI606473	158.526	0.109857	0.547797	0.200543	0.841056	0.991266
AI607873	44.1909	-0.195365	0.400988	-0.487208	0.626111	0.970699
AI661453	43.7735	0.4485	0.263952	1.69917	0.0892865	0.871043
AI837181	243.219	0.435369	0.315034	1.38198	0.166979	0.891007
AI846148	885.073	0.0964013	0.235494	0.409358	0.682277	0.974721
AI854703	92.8276	-0.16113	0.223358	-0.721398	0.470664	0.949955
AI987944	92.2749	-0.245887	0.273881	-0.897786	0.3693	0.941842
Aif1	92.5684	-0.668479	0.294985	-2.26615	0.0234423	0.837638
Aif1l	1385.38	0.289972	0.216861	1.33713	0.181179	0.891845
Aifm1	328.465	0.023585	0.144506	0.163212	0.870352	0.992955
Aifm2	43.2437	0.0469155	0.283111	0.165714	0.868382	0.992724
Aifm3	371.952	0.147879	0.265339	0.55732	0.577309	0.962992
Aig1	834.714	-0.290492	0.199685	-1.45475	0.145738	0.879393
Aim1	7.25354	-0.756198	0.616243	-1.22711	0.219781	0.903991
Aim2	52.511	-0.139737	0.396838	-0.352125	0.724745	0.983535
Aimp1	621.607	-0.0383116	0.271657	-0.141029	0.887847	0.995501
Aimp2	90.8734	-0.0922259	0.364911	-0.252735	0.800473	0.988188
Aip	2039.75	0.430145	0.299252	1.4374	0.150604	0.879393
Airn	6.07073	0.0920383	0.446094	0.20632	0.836541	0.991266
Ajap1	9.52925	-0.168367	0.406506	-0.414179	0.678743	0.974721
Ajuba	701.68	0.170251	0.295469	0.576206	0.564476	0.961699
Ak1	1212.69	-0.0126589	0.208496	-0.0607152	0.951586	0.997976
Ak2	386.405	0.0515727	0.227277	0.226916	0.820489	0.990324
Ak3	1039.21	-0.367393	0.216713	-1.6953	0.0900185	0.871043
Ak4	7.38956	-0.0732708	0.406838	-0.180098	0.857075	0.991738
Ak5	39.285	-1.09216	0.367866	-2.9689	0.00298865	0.652493
Ak6	122.542	0.317379	0.343382	0.924275	0.355343	0.93902
Ak7	128.483	-0.116968	0.623459	-0.187611	0.851181	0.991738
Ak8	24.0255	0.0688477	0.430973	0.15975	0.873078	0.992956
Ak9	36.038	0.107455	0.537575	0.199888	0.841568	0.991266
Akap1	732.388	-0.0501466	0.281052	-0.178424	0.85839	0.991738
Akap10	165.372	-0.108178	0.191389	-0.565225	0.571921	0.962992
Akap11	614.416	-0.121477	0.215936	-0.562559	0.573735	0.962992
Akap12	901.844	0.261723	0.211356	1.23831	0.215602	0.901479
Akap13	473.905	0.104024	0.210601	0.493939	0.62135	0.970439
Akap14	37.0734	0.561156	0.41826	1.34164	0.179712	0.891845
Akap17b	154.25	0.105669	0.283864	0.372252	0.709705	0.980327
Akap5	316.426	-0.0719043	0.230474	-0.311985	0.755052	0.987207
Akap6	903.409	0.0975397	0.231057	0.422145	0.672919	0.974089
Akap7	457.377	-0.13759	0.215575	-0.638247	0.523313	0.958493
Akap8	1250.56	0.531624	0.276518	1.92256	0.0545349	0.866781
Akap8l	819.192	-0.0420968	0.31651	-0.133003	0.894191	0.996382
Akap9	374.156	-0.124062	0.317154	-0.391171	0.695671	0.977694
Akip1	470.12	-0.123029	0.305387	-0.402862	0.687049	0.975798
Akirin1	93.7119	-0.172156	0.316789	-0.543442	0.586825	0.965011
Akirin2	3283.88	-0.006148	0.17389	-0.0353558	0.971796	0.998121
Akna	170.803	-0.134922	0.281362	-0.479533	0.63156	0.970699
Akr1a1	8434.97	-0.151062	0.229039	-0.659549	0.509544	0.955151
Akr1b10	72.9216	-0.105834	0.227518	-0.465169	0.641811	0.972264
Akr1b8	108.013	-0.101559	0.306598	-0.331246	0.740459	0.98661
Akr1c13	9.6218	0.12349	0.363759	0.339482	0.734247	0.98548
Akr1c14	28.3501	-0.368447	0.350902	-1.05	0.293717	0.919212
Akr1e1	520.757	0.0484148	0.216286	0.223846	0.822877	0.990335
Akr7a5	832.121	-0.040202	0.29938	-0.134284	0.893178	0.996373
Akt1	5245.01	0.0715562	0.174548	0.409951	0.681842	0.974721
Akt1s1	3990.36	0.659803	0.254728	2.59023	0.00959116	0.797131
Akt2	105.908	-0.230209	0.229227	-1.00428	0.315242	0.927637
Akt3	3362.2	0.35291	0.299895	1.17678	0.239285	0.909576
Aktip	3217.75	0.101065	0.182733	0.553075	0.580212	0.963072
Alad	463.218	-0.143683	0.186559	-0.770177	0.441195	0.94878
Alas1	1647.02	0.370416	0.29993	1.23501	0.216827	0.902936
Alas2	848.175	-0.753064	0.493533	-1.52586	0.127044	0.872453
Alcam	1252.63	0.134536	0.234742	0.573125	0.56656	0.961699
Aldh16a1	106.542	0.157798	0.181483	0.869491	0.384579	0.941919
Aldh18a1	1080.73	0.331895	0.175938	1.88644	0.0592362	0.871043
Aldh1a1	22.7432	-1.23486	0.596434	-2.07041	0.0384141	0.866781
Aldh1a2	279.439	-0.881543	0.432114	-2.04007	0.0413434	0.866781
Aldh1a3	55.3601	0.566308	0.393242	1.4401	0.149838	0.879393
Aldh1a7	6.88894	-0.292279	0.520317	-0.561731	0.574299	0.962992
Aldh1b1	146.165	-0.378766	0.260535	-1.4538	0.146001	0.879393
Aldh1l1	235.263	-0.0253945	0.46265	-0.0548891	0.956227	0.998121
Aldh1l2	135.218	0.141761	0.273425	0.518465	0.604134	0.968704
Aldh2	951.058	-0.238377	0.158206	-1.50676	0.131873	0.872453
Aldh3a2	663.393	0.216723	0.176491	1.22796	0.219463	0.903991
Aldh3b1	61.9047	-0.103382	0.320566	-0.3225	0.747074	0.986925
Aldh5a1	153.191	-0.141548	0.226795	-0.624122	0.532547	0.959253
Aldh6a1	287.717	-0.311626	0.202521	-1.53873	0.12387	0.872453
Aldh7a1	535.003	-0.275215	0.179804	-1.53064	0.125859	0.872453
Aldh9a1	132.39	0.580485	0.49913	1.16299	0.244832	0.909576
Aldoa	2975.34	-0.0578115	0.211681	-0.273107	0.784771	0.987207
Aldoc	2963.23	-0.0633982	0.302921	-0.20929	0.834222	0.991266
Alg1	418.949	0.225978	0.255007	0.886164	0.375529	0.941842
Alg10b	1418.06	-0.346705	0.227453	-1.52429	0.127435	0.872453
Alg11	511.658	0.438846	0.261773	1.67644	0.0936525	0.871043
Alg12	95.9331	0.284367	0.215647	1.31867	0.18728	0.897798
Alg13	23.2708	-0.105003	0.287119	-0.365713	0.714579	0.98058
Alg14	605.264	-0.0396061	0.1975	-0.200538	0.84106	0.991266
Alg2	3096.26	0.00704497	0.198099	0.0355629	0.971631	0.998121
Alg3	1067.98	0.134804	0.222626	0.605516	0.544836	0.959253
Alg5	485.82	-0.125455	0.222063	-0.564953	0.572106	0.962992
Alg6	147.002	-0.265775	0.254151	-1.04573	0.295684	0.919261
Alg8	343.159	0.136848	0.264452	0.517477	0.604823	0.968704
Alg9	2405.03	0.232134	0.329817	0.703827	0.48154	0.949955
Alk	106.822	-0.460902	0.267845	-1.72078	0.0852912	0.871043
Alkbh1	346.659	0.112719	0.179802	0.626903	0.530723	0.959253
Alkbh2	9.55455	-0.24812	0.348279	-0.712417	0.476206	0.949955
Alkbh3	104.03	-0.0292615	0.223401	-0.130982	0.89579	0.996613
Alkbh4	9.79178	0.355991	0.426834	0.834027	0.404266	0.945694
Alkbh5	1264.47	-0.138359	0.160638	-0.861312	0.389066	0.942227
Alkbh6	1476.57	0.153439	0.197718	0.776052	0.437718	0.94878
Alkbh8	1196.81	0.130619	0.183579	0.71151	0.476768	0.949955
Alms1	1553.49	0.148902	0.259105	0.574678	0.565509	0.961699
Alox12	11.9967	0.202769	0.435697	0.46539	0.641652	0.972264
Alox5	8.36817	-0.663232	0.469131	-1.41374	0.157437	0.882353
Alox5ap	61.6837	-0.119082	0.326908	-0.364268	0.715658	0.981118
Aloxe3	9.93483	-0.411593	0.383138	-1.07427	0.282703	0.915459
Alpk1	93.617	-0.315123	0.234233	-1.34534	0.178516	0.891845
Alpl	75.7751	-0.345347	0.355573	-0.971241	0.331428	0.931803
Als2	420.129	-0.0407787	0.131831	-0.309327	0.757073	0.987207
Alx1	58.3616	-0.118611	0.385818	-0.307427	0.758518	0.987207
Alx3	283.483	-0.327926	0.41296	-0.794086	0.427145	0.948173
Alx4	292.9	0.10488	0.346606	0.302592	0.762201	0.987207
Alyref	6290.46	0.0840974	0.22228	0.378339	0.705179	0.980115
Amacr	81.5457	-0.146301	0.148344	-0.986227	0.324022	0.930962
Ambra1	932.348	-0.150822	0.335925	-0.448974	0.65345	0.972414
Amdhd2	654.915	-0.0260034	0.146616	-0.177357	0.859228	0.991738
Amer1	452.61	0.279141	0.213623	1.3067	0.191315	0.899024
Amer2	992.166	-0.0186165	0.220975	-0.0842471	0.93286	0.997976
Amer3	52.9621	0.704904	0.471832	1.49397	0.135182	0.872453
Amfr	2772.87	0.0306158	0.15276	0.200417	0.841154	0.991266
Amh	119.954	0.395856	0.276892	1.42964	0.15282	0.879393
Amhr2	9.63203	0.101328	0.323766	0.312967	0.754306	0.987207
Amigo2	171.382	-0.194503	0.247332	-0.786403	0.431632	0.948173
Amigo3	70.5735	0.138326	0.340619	0.406102	0.684668	0.975146
Ammecr1	320.019	-0.0807122	0.261286	-0.308903	0.757395	0.987207
Ammecr1l	785.767	-0.0741886	0.226648	-0.327329	0.743419	0.986675
Amn1	246.016	-0.0101999	0.223385	-0.0456607	0.963581	0.998121
Amot	692.485	0.220931	0.190089	1.16225	0.245134	0.909576
Amotl1	1007.93	0.30873	0.170981	1.80564	0.0709751	0.871043
Amotl2	2637.41	0.3855	0.304347	1.26665	0.205282	0.901079
Ampd2	316.275	-0.423978	0.3737	-1.13454	0.256567	0.912081
Ampd3	97.4639	-0.493893	0.346901	-1.42373	0.154525	0.882282
Amph	627.957	-0.191422	0.232828	-0.82216	0.410986	0.945924
Amt	766.704	0.108723	0.193864	0.560823	0.574918	0.962992
Amy1	44.0587	0.219577	0.472405	0.464807	0.642069	0.97238
Amz2	387.32	-0.257766	0.416807	-0.618431	0.536291	0.959253
Anapc1	4392.31	0.194365	0.28795	0.674995	0.499679	0.952014
Anapc10	771.115	-0.198767	0.384788	-0.516563	0.605461	0.968704
Anapc11	6867.72	0.401823	0.280305	1.43352	0.15171	0.879393
Anapc13	3648.63	0.14626	0.205875	0.71043	0.477438	0.949955
Anapc15	1917.71	0.327987	0.26785	1.22452	0.220757	0.903991
Anapc16	506.098	0.00384058	0.234869	0.016352	0.986954	0.99899
Anapc2	691.292	-0.182408	0.250557	-0.728013	0.466606	0.949955
Anapc4	2168.16	0.219273	0.208037	1.05401	0.291879	0.919212
Anapc5	3240.75	0.14277	0.20223	0.705978	0.480202	0.949955
Anapc7	1374.05	0.341744	0.193694	1.76435	0.0776735	0.871043
Angel1	22.7458	-0.418939	0.378033	-1.10821	0.267772	0.913199
Angel2	877.091	0.0629313	0.308549	0.203959	0.838385	0.991266
Angpt1	58.4515	-0.536023	0.359279	-1.49194	0.135714	0.872453
Angpt2	16.5081	-0.844865	0.404923	-2.08648	0.0369351	0.866781
Angptl1	8.51745	0.0321683	0.375985	0.0855574	0.931818	0.997976
Angptl2	213.243	0.055049	0.335858	0.163905	0.869806	0.992955
Angptl4	441.643	-0.259022	0.395691	-0.654605	0.512722	0.956504
Angptl6	177.066	0.391766	0.201705	1.94227	0.0521039	0.866781
Ank	1001.78	-0.372769	0.242058	-1.54	0.12356	0.872453
Ank1	318.326	0.063744	0.318628	0.200058	0.841435	0.991266
Ank2	3094.18	-0.0769771	0.250511	-0.307281	0.75863	0.987207
Ank3	2584.66	0.0658227	0.168617	0.390367	0.696265	0.9777
Ankdd1a	8.84113	-0.209172	0.405036	-0.516427	0.605556	0.968704
Ankef1	16.5802	-0.223599	0.324291	-0.689502	0.490508	0.949955
Ankfn1	95.9671	0.0196584	0.254952	0.0771064	0.938539	0.997976
Ankfy1	572.858	-0.324069	0.196042	-1.65306	0.0983183	0.871043
Ankhd1	596.286	0.271998	0.262383	1.03665	0.299901	0.919261
Ankib1	570.833	0.0088318	0.160612	0.0549885	0.956148	0.998121
Ankle1	228.31	0.333371	0.28612	1.16514	0.243962	0.909576
Ankle2	450.426	0.196685	0.18943	1.0383	0.299132	0.919261
Ankmy1	12.8913	0.167105	0.290456	0.575321	0.565074	0.961699
Ankmy2	163.851	0.0358655	0.302738	0.11847	0.905695	0.997976
Ankra2	1048.04	-0.194149	0.240633	-0.806827	0.419766	0.94743
Ankrd10	1747.56	-0.00614399	0.219924	-0.0279369	0.977713	0.998121
Ankrd11	829.286	0.211214	0.203058	1.04016	0.298264	0.919261
Ankrd12	2002.57	0.123971	0.194798	0.636405	0.524513	0.958715
Ankrd13a	928.303	0.282639	0.277426	1.01879	0.308302	0.920131
Ankrd13b	170.711	-0.0888703	0.325507	-0.273021	0.784837	0.987207
Ankrd13c	615.207	-0.460932	0.248228	-1.85689	0.0633269	0.871043
Ankrd13d	324.12	-0.248655	0.206714	-1.2029	0.229017	0.905682
Ankrd16	136.016	-0.32697	0.199649	-1.63773	0.101479	0.871043
Ankrd17	1820.27	0.207874	0.17061	1.21842	0.223065	0.903991
Ankrd24	109.686	-0.105319	0.271789	-0.387503	0.698384	0.978166
Ankrd26	36.0537	-0.151171	0.333734	-0.452968	0.650572	0.972414
Ankrd27	1204.18	0.177927	0.194383	0.915338	0.360014	0.941842
Ankrd28	352.41	-0.0668469	0.116341	-0.574578	0.565577	0.961699
Ankrd29	43.0889	-0.461629	0.379454	-1.21656	0.223771	0.904256
Ankrd34a	29.1983	-0.599699	0.362318	-1.65517	0.0978896	0.871043
Ankrd34b	30.0478	-0.442873	0.399114	-1.10964	0.267153	0.913077
Ankrd35	22.2593	-0.197606	0.487207	-0.405589	0.685045	0.975205
Ankrd37	38.762	-0.0870519	0.23772	-0.366195	0.71422	0.98058
Ankrd39	141.891	0.11662	0.234987	0.496285	0.619693	0.969741
Ankrd40	1288.49	-0.230403	0.254025	-0.907011	0.364401	0.941842
Ankrd42	66.2297	-0.197518	0.323578	-0.610417	0.541586	0.959253
Ankrd44	329.709	-0.239661	0.17505	-1.36911	0.170966	0.891007
Ankrd45	277.991	-0.189592	0.295209	-0.642229	0.520725	0.958256
Ankrd46	699.739	0.039911	0.217796	0.18325	0.854602	0.991738
Ankrd49	114.583	-0.347339	0.337807	-1.02822	0.303848	0.919261
Ankrd50	1136.9	0.269074	0.201076	1.33817	0.180842	0.891845
Ankrd52	1112.19	-0.391154	0.304494	-1.28461	0.19893	0.899312
Ankrd54	512.785	0.19802	0.210073	0.942626	0.345872	0.938362
Ankrd55	34.9	-0.12058	0.332069	-0.363116	0.716518	0.981684
Ankrd6	781.169	0.262546	0.225361	1.165	0.244019	0.909576
Ankrd61	19.6746	0.120331	0.35562	0.338371	0.735084	0.98548
Ankrd63	18.5628	-0.480074	0.552218	-0.869356	0.384653	0.941919
Ankrd66	57.8178	0.735432	0.70605	1.04161	0.29759	0.919261
Ankrd9	71.6761	0.10068	0.310285	0.324476	0.745578	0.986925
Anks1	2474.25	0.405804	0.212327	1.91122	0.0559761	0.866781
Anks1b	424.64	-0.509025	0.316469	-1.60845	0.107736	0.871043
Anks3	133.195	0.255732	0.195668	1.30697	0.191223	0.899024
Ankzf1	76.8902	0.0535487	0.264716	0.202288	0.839692	0.991266
Anln	313.018	-0.0270087	0.278596	-0.0969456	0.92277	0.997976
Ano1	279.209	0.463162	0.305207	1.51753	0.129132	0.872453
Ano10	516.962	-0.0206263	0.170426	-0.121028	0.903669	0.997976
Ano3	22.56	-0.66821	0.387617	-1.72389	0.0847274	0.871043
Ano4	46.603	-0.384301	0.298709	-1.28654	0.198254	0.899312
Ano5	22.3173	-0.307947	0.29076	-1.05911	0.289549	0.918989
Ano6	256.501	0.0496246	0.173697	0.285697	0.77511	0.987207
Ano8	974.277	-0.0261382	0.248466	-0.105198	0.916218	0.997976
Anp32a	6923.72	0.332117	0.312115	1.06409	0.28729	0.917128
Anp32e	2033.11	0.672527	0.557431	1.20648	0.227634	0.904616
Anpep	50.2299	-0.246069	0.41737	-0.58957	0.555479	0.960563
Antxr1	539.406	0.169733	0.262434	0.646765	0.517784	0.957513
Antxr2	60.7204	-0.193556	0.309201	-0.625987	0.531323	0.959253
Anxa1	61.6416	-0.398194	0.447734	-0.889354	0.373813	0.941842
Anxa2	1835.68	0.139659	0.23123	0.603985	0.545853	0.959253
Anxa3	101.937	-0.594637	0.356628	-1.66739	0.0954373	0.871043
Anxa4	301.766	-0.0491893	0.274485	-0.179206	0.857776	0.991738
Anxa5	605.978	-0.000390205	0.219022	-0.00178158	0.998579	0.999987
Anxa6	1339.29	0.0755869	0.25541	0.295944	0.767273	0.987207
Anxa7	418.117	0.0126912	0.210321	0.060342	0.951883	0.997976
Anxa9	22.7084	0.0628295	0.265693	0.236474	0.813065	0.989361
Aoah	13.7682	0.202973	0.566269	0.358438	0.720015	0.982546
Aoc2	254.562	0.460311	0.277846	1.65671	0.0975779	0.871043
Aox4	12.7989	-0.1247	0.381915	-0.326512	0.744037	0.986675
Ap1ar	635.159	0.0287964	0.191598	0.150296	0.880531	0.993254
Ap1b1	1820.52	0.157608	0.160398	0.982606	0.325801	0.931085
Ap1g1	630.038	-0.03566	0.23925	-0.149049	0.881515	0.993656
Ap1g2	124.338	-0.0442814	0.202469	-0.218707	0.826878	0.991037
Ap1m1	7061.02	0.328194	0.16164	2.0304	0.0423161	0.866781
Ap1s1	1517.56	-0.139292	0.131413	-1.05995	0.289165	0.918749
Ap1s2	438.172	-0.343709	0.523047	-0.657129	0.511098	0.955818
Ap2a1	6405	0.0160696	0.186205	0.0863005	0.931228	0.997976
Ap2a2	1512.12	-0.405296	0.185958	-2.17951	0.0292941	0.866781
Ap2b1	6605.14	0.299781	0.389781	0.769101	0.441833	0.94878
Ap2m1	12452.9	0.207342	0.261168	0.793901	0.427253	0.948173
Ap2s1	3111.83	-0.171759	0.224778	-0.764127	0.444792	0.949019
Ap3b1	1091.46	0.25371	0.235479	1.07742	0.281291	0.915459
Ap3b2	934.631	0.024861	0.263387	0.0943897	0.9248	0.997976
Ap3m2	368.027	-0.113835	0.252158	-0.451442	0.651671	0.972414
Ap3s2	3624.75	0.226742	0.198111	1.14452	0.252407	0.911827
Ap4e1	475.206	-0.362687	0.214203	-1.69319	0.0904187	0.871043
Ap4m1	491.444	0.013287	0.177952	0.0746663	0.94048	0.997976
Ap4s1	518.975	0.176541	0.24502	0.720518	0.471206	0.949955
Ap5b1	109.38	0.162827	0.252606	0.64459	0.519193	0.958197
Ap5m1	136.459	-0.426529	0.318697	-1.33835	0.180781	0.891845
Ap5s1	132.972	0.25775	0.168395	1.53062	0.125863	0.872453
Ap5z1	588.207	0.282978	0.286438	0.987922	0.323191	0.930435
Apaf1	349.992	0.176245	0.242635	0.726378	0.467607	0.949955
Apba1	2389.69	-0.400401	0.261761	-1.52964	0.126105	0.872453
Apba2	6331.69	0.173355	0.195829	0.88524	0.376027	0.941842
Apba3	622.645	0.262685	0.174494	1.50541	0.132219	0.872453
Apbb1	3614.13	0.244299	0.197422	1.23745	0.21592	0.901479
Apbb1ip	39.911	-0.512796	0.261827	-1.95853	0.050168	0.866781
Apbb2	352.167	-0.262905	0.2288	-1.14906	0.250532	0.911429
Apbb3	504.519	0.167221	0.219015	0.763516	0.445156	0.949019
Apc	3512.97	-0.254796	0.208235	-1.2236	0.221102	0.903991
Apc2	4553	0.213906	0.270323	0.791296	0.428771	0.948173
Apcdd1	8855.15	-0.00675052	0.263037	-0.0256638	0.979526	0.998121
Apeh	164.345	-0.255203	0.307148	-0.830879	0.406042	0.945924
Apex1	83.0161	-0.0355366	0.416087	-0.0854067	0.931938	0.997976
Apex2	636.879	-0.0314078	0.232556	-0.135055	0.892569	0.996373
Aph1b	682.693	0.0673438	0.230145	0.292615	0.769816	0.987207
Aph1c	29.9361	-0.361972	0.266186	-1.35985	0.173878	0.891053
Api5	995.855	0.246189	0.16456	1.49604	0.134642	0.872453
Apip	505.036	-0.107839	0.326429	-0.33036	0.741128	0.986626
Apitd1	183.307	0.126871	0.40388	0.314131	0.753422	0.987207
Aplf	285.36	0.264213	0.174132	1.51732	0.129186	0.872453
Apln	109.935	-0.022029	0.246563	-0.0893443	0.928808	0.997976
Aplnr	384.739	-0.152189	0.31531	-0.482663	0.629335	0.970699
Aplp1	2963.56	-0.1822	0.278726	-0.653689	0.513312	0.956514
Aplp2	2063.73	-0.176254	0.236083	-0.746579	0.455318	0.949383
Apmap	132.939	-0.236967	0.38323	-0.618343	0.53635	0.959253
Apoa1bp	2410.33	-0.016986	0.233264	-0.0728188	0.94195	0.997976
Apoa2	82.7864	-0.18079	0.305643	-0.591507	0.554181	0.960547
Apobec1	17.5017	-0.797931	0.331856	-2.40445	0.0161967	0.821126
Apobec3	69.8839	-0.391614	0.190852	-2.05193	0.0401767	0.866781
Apobr	19.1066	1.16718	0.513034	2.27506	0.0229021	0.837349
Apoc1	38.2447	-0.589004	0.355822	-1.65534	0.0978563	0.871043
Apod	2020.15	-0.490587	0.36944	-1.32792	0.184204	0.892353
Apoe	319.096	-0.551583	0.411768	-1.33955	0.180393	0.891845
Apol7d	6.51356	-0.229702	0.403755	-0.568915	0.569414	0.962092
Apom	23.7219	-0.0894355	0.31832	-0.280961	0.77874	0.987207
Apool	460.284	0.125559	0.17672	0.710493	0.477398	0.949955
Apopt1	227.961	0.334756	0.390563	0.857109	0.391384	0.942227
App	830.707	-0.175628	0.396673	-0.442753	0.657944	0.972414
Appbp2	997.729	0.0635775	0.184389	0.3448	0.730245	0.98494
Appl1	1115.05	-0.115838	0.263461	-0.439677	0.660171	0.972414
Appl2	529.316	-0.117679	0.314416	-0.374278	0.708198	0.980158
Aprt	1409.8	0.18166	0.276961	0.655902	0.511887	0.955818
Aptx	39.4864	-0.217481	0.351172	-0.6193	0.535719	0.959253
Aqp1	196.272	0.0130401	0.547383	0.0238226	0.980994	0.998695
Aqp11	376.01	-0.319461	0.220921	-1.44604	0.148165	0.879393
Aqp3	12.5915	0.246519	0.549452	0.448664	0.653674	0.972414
Aqp4	41.0821	-3.46236	0.71178	-4.86437	NA	NA
Aqp9	7.82971	-0.222931	0.446371	-0.499431	0.617476	0.969729
Aqr	944.024	-0.0389478	0.20664	-0.188481	0.8505	0.991738
Ar	8.33558	-0.833907	0.595075	-1.40135	0.16111	0.886852
Araf	2321.9	-0.00208011	0.197678	-0.0105227	0.991604	0.999601
Arap1	255.9	-0.243678	0.228037	-1.06859	0.285254	0.916032
Arap2	43.3637	-0.777627	0.324343	-2.39755	0.0165053	0.821126
Arap3	49.251	-0.0924273	0.406116	-0.227588	0.819966	0.990324
Arc	106.98	-0.239055	0.449724	-0.53156	0.595031	0.967425
Arcn1	939.791	-0.110967	0.348077	-0.318799	0.749879	0.987089
Arel1	857.272	-0.0162306	0.184443	-0.0879979	0.929878	0.997976
Arf1	6685.46	0.187787	0.162433	1.15609	0.247645	0.91067
Arf2	416.448	0.0635959	0.176572	0.360169	0.718721	0.982054
Arf3	2320.26	-0.0280166	0.192504	-0.145538	0.884286	0.994873
Arf4	3943.39	0.221995	0.255762	0.867975	0.385408	0.941919
Arf5	1546.66	0.0824075	0.15847	0.52002	0.60305	0.968704
Arfgap1	1379.06	0.055485	0.201086	0.275927	0.782604	0.987207
Arfgap3	656.707	0.418042	0.261603	1.598	0.110043	0.872453
Arfgef1	550.809	-0.25029	0.260292	-0.961576	0.336263	0.935847
Arfgef2	200.754	-0.19936	0.243265	-0.819518	0.412491	0.945935
Arfgef3	152.352	-0.605998	0.393163	-1.54134	0.123234	0.872453
Arfip2	355.531	-0.0142329	0.274648	-0.0518224	0.95867	0.998121
Arfrp1	171.028	0.297713	0.229794	1.29557	0.195125	0.899312
Arg2	110.761	0.0385352	0.315801	0.122024	0.90288	0.997976
Arglu1	1041.36	-0.398797	0.297457	-1.34069	0.180022	0.891845
Arhgap1	5745.48	-0.0460268	0.241173	-0.190846	0.848647	0.991738
Arhgap10	341.738	-0.330579	0.163058	-2.02737	0.0426248	0.866781
Arhgap11a	1157.41	-0.303892	0.279555	-1.08706	0.277012	0.915459
Arhgap12	384.19	-0.17947	0.250072	-0.717675	0.472958	0.949955
Arhgap15	27.8365	-0.713065	0.345376	-2.06461	0.0389602	0.866781
Arhgap17	843.792	0.083256	0.160777	0.517835	0.604573	0.968704
Arhgap18	392.887	-0.190554	0.26795	-0.711154	0.476989	0.949955
Arhgap19	362.157	0.0725063	0.247643	0.292786	0.769686	0.987207
Arhgap20	87.7446	-0.67668	0.389176	-1.73875	0.0820787	0.871043
Arhgap21	1628.71	-0.219139	0.214146	-1.02332	0.306158	0.920131
Arhgap22	23.376	-0.0682819	0.353831	-0.192979	0.846975	0.991325
Arhgap23	550.119	-0.375751	0.270079	-1.39126	0.164146	0.890482
Arhgap24	294.11	-0.256193	0.359058	-0.713513	0.475529	0.949955
Arhgap25	53.3617	-0.0607161	0.275469	-0.22041	0.825552	0.990754
Arhgap26	494.928	-0.511519	0.320757	-1.59472	0.110774	0.872453
Arhgap27	131.02	0.147273	0.243819	0.604027	0.545826	0.959253
Arhgap28	29.774	-0.665729	0.388998	-1.71139	0.0870088	0.871043
Arhgap29	469.681	-0.165039	0.291896	-0.565404	0.571799	0.962992
Arhgap30	80.2645	-0.250768	0.330038	-0.759816	0.447365	0.949383
Arhgap31	449.716	0.254926	0.285626	0.892515	0.372117	0.941842
Arhgap32	700.198	-0.0745225	0.210531	-0.353974	0.723358	0.983425
Arhgap33	2026.27	0.172045	0.26022	0.661152	0.508515	0.954928
Arhgap33os	7.70628	1.69633	0.67629	2.50829	0.0121317	0.797131
Arhgap35	3210.93	0.201792	0.21948	0.919406	0.357883	0.940009
Arhgap36	7.9637	-0.287372	0.51662	-0.556255	0.578037	0.963072
Arhgap39	1225.05	0.213292	0.266617	0.799994	0.423715	0.948173
Arhgap4	80.8064	0.209365	0.296619	0.705838	0.480289	0.949955
Arhgap42	228.612	0.035426	0.212883	0.16641	0.867834	0.992724
Arhgap44	337.584	-0.438077	0.278034	-1.57563	0.115112	0.872453
Arhgap5	627.622	-0.0643874	0.40012	-0.16092	0.872156	0.992955
Arhgap6	21.9256	-0.960272	0.363337	-2.64293	0.00821925	0.783581
Arhgap8	6.93672	-0.311164	0.439154	-0.708555	0.478601	0.949955
Arhgap9	8.39515	-0.767714	0.43961	-1.74635	0.0807498	0.871043
Arhgdia	9681.57	0.364028	0.215745	1.68731	0.0915438	0.871043
Arhgdib	728.859	0.0156634	0.251071	0.0623862	0.950255	0.997976
Arhgdig	404.371	-0.564132	0.31984	-1.76379	0.0777667	0.871043
Arhgef1	1159.78	0.469508	0.332823	1.41069	0.158337	0.882353
Arhgef10	220.3	-0.0360394	0.160012	-0.225229	0.821801	0.990335
Arhgef10l	753.962	-0.0738955	0.159407	-0.463565	0.64296	0.972414
Arhgef11	400.712	0.169985	0.286766	0.592764	0.553339	0.960311
Arhgef12	439.035	-0.350903	0.330863	-1.06057	0.288887	0.918497
Arhgef15	175.926	-0.2783	0.311533	-0.893326	0.371683	0.941842
Arhgef17	694.519	0.209305	0.215573	0.970923	0.331587	0.932064
Arhgef18	684.245	-0.0404792	0.234143	-0.172883	0.862744	0.991867
Arhgef19	18.4878	0.479521	0.360489	1.3302	0.183454	0.892353
Arhgef2	1256.81	-0.105237	0.169487	-0.620915	0.534655	0.959253
Arhgef25	272.163	-0.198648	0.29636	-0.670294	0.502671	0.952582
Arhgef26	464.422	0.280627	0.335406	0.836676	0.402775	0.944784
Arhgef28	99.7048	0.0905461	0.325254	0.278386	0.780716	0.987207
Arhgef3	13.7027	-0.664501	0.374674	-1.77354	0.0761387	0.871043
Arhgef37	28.6471	0.0985198	0.264981	0.371799	0.710043	0.980348
Arhgef39	276.116	0.260548	0.328423	0.793333	0.427584	0.948173
Arhgef4	164.74	0.287907	0.304891	0.944295	0.345019	0.938362
Arhgef40	386.7	0.0672376	0.18301	0.367399	0.713322	0.98058
Arhgef5	151.956	-0.0968094	0.253315	-0.382169	0.702336	0.97913
Arhgef6	271.418	0.205029	0.328754	0.623654	0.532855	0.959253
Arhgef7	1960.42	-0.0585913	0.23362	-0.250798	0.80197	0.988551
Arhgef9	613.25	0.0519481	0.30377	0.171011	0.864215	0.991867
Arid1a	4533.55	0.319733	0.222431	1.43745	0.15059	0.879393
Arid1b	706.018	-0.117602	0.218398	-0.538477	0.590248	0.965485
Arid2	593.235	-0.0161411	0.251082	-0.0642863	0.948742	0.997976
Arid3a	5.21136	-0.787652	0.488829	-1.6113	0.107114	0.871043
Arid3b	225.61	-0.126616	0.136201	-0.92963	0.352563	0.938362
Arid3c	5.56106	0.428152	0.462164	0.926408	0.354234	0.938905
Arid4a	478.375	-0.197634	0.200235	-0.987012	0.323637	0.930447
Arid4b	4711.44	0.524464	0.308866	1.69803	0.0895024	0.871043
Arid5a	45.5432	0.0871313	0.254083	0.342925	0.731655	0.98548
Arid5b	277.757	-0.302075	0.313607	-0.963226	0.335434	0.935125
Arih1	524.836	-0.171458	0.229966	-0.745583	0.455919	0.949383
Arih2	414.92	-0.290093	0.311044	-0.932643	0.351004	0.938362
Arl1	765.786	-0.123237	0.292079	-0.421929	0.673077	0.974219
Arl10	1726.37	0.525037	0.268677	1.95416	0.0506824	0.866781
Arl11	8.6605	0.372495	0.314866	1.18303	0.236799	0.909204
Arl13b	374.429	-0.0459887	0.24661	-0.186483	0.852066	0.991738
Arl14ep	85.7747	-0.340171	0.232363	-1.46396	0.143204	0.879393
Arl15	706.556	0.146779	0.154906	0.947534	0.343367	0.937521
Arl16	407.147	-0.165532	0.174332	-0.949523	0.342355	0.937521
Arl2	1702.44	-0.0694176	0.240198	-0.289002	0.77258	0.987207
Arl2bp	3309.76	-0.140376	0.202712	-0.692489	0.48863	0.949955
Arl3	5732.98	0.0378739	0.20513	0.184634	0.853516	0.991738
Arl4a	1883.61	0.316896	0.383255	0.826855	0.408319	0.945924
Arl4c	1385.39	0.272831	0.180023	1.51553	0.129638	0.872453
Arl4d	468.834	0.0112514	0.285981	0.0393432	0.968617	0.998121
Arl5a	1119.27	0.103399	0.231691	0.44628	0.655395	0.972414
Arl5b	856.421	0.0795309	0.193203	0.411644	0.6806	0.974721
Arl5c	49.9086	-0.189253	0.302886	-0.624834	0.53208	0.959253
Arl6	145.325	-0.264703	0.282484	-0.937056	0.34873	0.938362
Arl6ip1	7445.68	0.323194	0.210056	1.53861	0.1239	0.872453
Arl6ip4	218.381	-0.27992	0.211744	-1.32198	0.186176	0.89582
Arl6ip5	4303.27	0.0381613	0.151879	0.251261	0.801612	0.988551
Arl6ip6	1174.34	0.160261	0.278242	0.575979	0.56463	0.961699
Arl8a	2179.82	-0.0625204	0.237506	-0.263237	0.792368	0.987207
Arl8b	1850.36	0.0794746	0.170595	0.465868	0.64131	0.972264
Armc1	904.86	0.376215	0.225249	1.67022	0.0948764	0.871043
Armc10	163.373	-0.0734763	0.591093	-0.124306	0.901073	0.997976
Armc2	22.6046	-0.494602	0.371059	-1.33294	0.18255	0.892353
Armc3	27.9684	-0.178557	0.374479	-0.476814	0.633495	0.970699
Armc4	8.15954	-0.709582	0.791308	-0.896721	0.369868	0.941842
Armc5	507.445	0.201775	0.193779	1.04126	0.297754	0.919261
Armc6	407.231	0.15318	0.193807	0.790376	0.429308	0.948173
Armc7	76.853	0.154833	0.232261	0.666636	0.505004	0.953054
Armc8	1826.5	-0.0688983	0.238956	-0.28833	0.773094	0.987207
Armc9	834.585	0.145911	0.147803	0.987199	0.323545	0.930435
Armcx1	345.813	-0.31685	0.2268	-1.39705	0.162399	0.888877
Armcx2	1528.92	-0.0091565	0.325423	-0.0281373	0.977553	0.998121
Armcx3	1165.45	0.157879	0.191042	0.826407	0.408573	0.945924
Armcx4	366.7	0.147928	0.185733	0.796453	0.425769	0.948173
Armcx6	426.319	0.240612	0.211712	1.13651	0.255745	0.912081
Armt1	223.152	-0.0238055	0.279017	-0.0853191	0.932008	0.997976
Arnt	266.798	-0.0187593	0.310184	-0.0604781	0.951775	0.997976
Arnt2	1384.11	-0.0578676	0.293683	-0.197041	0.843796	0.991266
Arntl	97.9806	-0.0361271	0.209648	-0.172323	0.863184	0.991867
Arntl2	6.57471	-0.81373	0.549896	-1.47979	0.13893	0.876427
Arpc1a	1283.75	0.0147668	0.268601	0.0549767	0.956157	0.998121
Arpc1b	58.2521	-0.703334	0.38513	-1.82622	0.0678165	0.871043
Arpc2	5435.12	-0.12372	0.187711	-0.659097	0.509834	0.955151
Arpc3	11554.8	0.0894976	0.180035	0.497112	0.61911	0.969729
Arpc4	1663.34	-0.11263	0.204075	-0.551902	0.581015	0.963072
Arpc5	2428.56	0.0954581	0.234768	0.406607	0.684297	0.975146
Arpc5l	1128.02	-0.161552	0.214618	-0.752742	0.451605	0.949383
Arpin	744.219	0.191165	0.150463	1.27051	0.203904	0.901028
Arpp19	947.9	-0.363653	0.284584	-1.27784	0.201305	0.900952
Arpp21	960.409	-0.429822	0.322898	-1.33114	0.183143	0.892353
Arrb1	1339.54	-0.0884401	0.226257	-0.390883	0.695884	0.977694
Arrb2	431.521	0.383625	0.214772	1.7862	0.0740669	0.871043
Arrdc1	99.0703	-0.032707	0.330932	-0.0988329	0.921271	0.997976
Arrdc2	198.252	0.348441	0.285773	1.21929	0.222734	0.903991
Arrdc3	1218.24	-0.0958724	0.155333	-0.617206	0.537099	0.959253
Arrdc4	537.412	0.143731	0.21926	0.655529	0.512127	0.955818
Arsa	647.228	-0.133436	0.183253	-0.728155	0.466519	0.949955
Arsb	511.738	-0.0869302	0.205266	-0.4235	0.671931	0.973715
Arsg	108.238	0.347912	0.393596	0.883933	0.376733	0.941842
Arsi	185.545	0.570949	0.358299	1.5935	0.111049	0.872453
Arsk	378.46	0.115749	0.212073	0.545797	0.585205	0.964874
Art1	7.07021	-0.0216262	0.351109	-0.0615941	0.950886	0.997976
Art3	23.7945	-0.35147	0.337877	-1.04023	0.298233	0.919261
Art4	7.68244	-0.594568	0.55069	-1.07968	0.280286	0.915459
Arv1	119.818	0.220721	0.290336	0.760227	0.447119	0.949383
Arvcf	2829.51	0.53116	0.268421	1.97883	0.0478349	0.866781
Arx	811.343	0.689425	0.333249	2.0688	0.0385652	0.866781
Arxes1	30.0704	0.0375227	0.440632	0.0851565	0.932137	0.997976
Arxes2	710.934	-0.342199	0.463709	-0.737962	0.460538	0.949955
As3mt	214.666	-0.104489	0.22806	-0.458167	0.646832	0.972414
Asah1	426.652	-0.00761286	0.25934	-0.0293547	0.976582	0.998121
Asah2	37.71	-0.289425	0.295669	-0.978882	0.327638	0.931085
Asap1	688.378	-0.159481	0.200006	-0.797382	0.425229	0.948173
Asap2	679.493	-0.104372	0.203567	-0.512717	0.608149	0.968893
Asap3	470.803	0.311293	0.207028	1.50363	0.132678	0.872453
Asb1	588.819	0.2961	0.232463	1.27375	0.202753	0.901028
Asb10	10.3382	0.447992	0.52646	0.85095	0.394797	0.942227
Asb13	290.688	-0.0243474	0.238801	-0.101957	0.918791	0.997976
Asb18	28.1047	-0.00972496	0.421552	-0.0230694	0.981595	0.998695
Asb2	8.27564	-0.839268	0.434232	-1.93277	0.0532651	0.866781
Asb3	821.068	-0.0462024	0.158617	-0.291283	0.770835	0.987207
Asb4	752.346	0.141609	0.287006	0.493401	0.621729	0.970439
Asb5	9.18516	-0.165272	0.406936	-0.406137	0.684642	0.975146
Asb6	218.495	0.136528	0.281551	0.484916	0.627736	0.970699
Asb7	430.661	0.335502	0.173728	1.93119	0.0534594	0.866781
Asb8	876.44	0.505474	0.364061	1.38843	0.165006	0.891007
Ascc1	677.288	0.270991	0.239376	1.13207	0.257605	0.912081
Ascc2	313.053	-0.110381	0.412504	-0.267588	0.789017	0.987207
Ascc3	189.28	-0.173396	0.199057	-0.871084	0.383708	0.941919
Ascl1	9385.3	0.677506	0.274889	2.46466	0.0137145	0.798584
Ascl2	13.2784	-0.40076	0.363767	-1.1017	0.270594	0.91394
Ascl4	26.2768	0.494584	0.422872	1.16958	0.242169	0.909576
Asf1a	737.579	0.164119	0.233736	0.702153	0.482584	0.949955
Asf1b	601.163	0.317353	0.210514	1.50752	0.131679	0.872453
Asgr1	24.8278	0.344762	0.439939	0.783658	0.433241	0.948546
Ash1l	1353.9	0.067134	0.149005	0.450548	0.652315	0.972414
Ash2l	1701.39	0.136222	0.172654	0.788988	0.430119	0.948173
Asic1	578.102	-0.433977	0.256134	-1.69434	0.0902015	0.871043
Asic2	220.477	-0.218715	0.464599	-0.470761	0.637811	0.971192
Asic4	265.589	0.209036	0.622365	0.335873	NA	NA
Asl	440.389	0.178384	0.145506	1.22595	0.220217	0.903991
Asna1	2319.73	0.199977	0.22919	0.872539	0.382914	0.941919
Asns	111.949	-0.270282	0.287292	-0.940791	0.346812	0.938362
Aspa	6.09063	-1.99997	0.604679	-3.30749	0.000941354	0.487251
Aspdh	48.1574	-0.0213377	0.286551	-0.0744638	0.940641	0.997976
Asph	2808.35	-0.148606	0.204091	-0.728132	0.466533	0.949955
Asphd1	295.897	0.0941686	0.315061	0.29889	0.765024	0.987207
Asphd2	254.496	-0.101602	0.203566	-0.49911	0.617702	0.969729
Aspm	982.42	0.0671572	0.297558	0.225695	0.821439	0.990335
Aspscr1	831.783	0.334734	0.20608	1.62429	0.104313	0.871043
Asrgl1	176.804	-0.564099	0.384085	-1.46868	0.141919	0.877906
Aste1	541.069	0.216802	0.255186	0.849586	0.395555	0.942227
Astn1	3762.8	0.21741	0.222819	0.975721	0.329203	0.931423
Astn2	516.603	-0.15978	0.30826	-0.518328	0.604229	0.968704
Asun	487.874	-0.196555	0.285021	-0.689616	0.490436	0.949955
Asxl1	494.769	0.0925859	0.222182	0.416713	0.676889	0.974721
Asxl2	670.567	0.140604	0.192239	0.731402	0.464534	0.949955
Asxl3	875.104	0.0346162	0.220023	0.15733	0.874985	0.993202
Atad1	2913.18	0.122947	0.176968	0.694742	0.487217	0.949955
Atad2	448.968	0.517489	0.349409	1.48104	0.138596	0.87626
Atad2b	390.736	-0.38007	0.269803	-1.40869	0.158926	0.883655
Atad3a	1384.66	0.297168	0.24311	1.22236	0.221572	0.903991
Atad3aos	19.6341	0.494964	0.303553	1.63057	0.102981	0.871043
Atad5	553.735	0.249437	0.239775	1.0403	0.298201	0.919261
Atat1	2141.79	-0.00781815	0.177707	-0.0439946	0.964909	0.998121
Atcay	1162.17	-0.0358009	0.22519	-0.158981	0.873684	0.993102
Ate1	382.23	-0.100992	0.192015	-0.525956	0.598919	0.968704
Atf1	513.769	-0.0918622	0.238615	-0.384981	0.700252	0.978834
Atf2	908.698	-0.0795311	0.277363	-0.286741	0.774311	0.987207
Atf3	31.0028	-0.500826	0.255688	-1.95874	0.0501429	0.866781
Atf4	7021.86	0.366515	0.18765	1.95319	0.0507974	0.866781
Atf5	61.3932	-0.00829898	0.367907	-0.0225573	0.982003	0.998695
Atf6	379.318	-0.0644489	0.139431	-0.462226	0.643919	0.972414
Atf6b	644.468	-0.235666	0.348352	-0.676517	0.498713	0.951699
Atf7ip	7334.03	0.156906	0.319469	0.491148	0.623322	0.970693
Atg10	66.6209	0.212093	0.29536	0.718084	0.472706	0.949955
Atg101	150.509	-0.0896831	0.335673	-0.267174	0.789335	0.987207
Atg12	470.951	0.190765	0.230847	0.826371	0.408594	0.945924
Atg13	216.193	-0.12439	0.282291	-0.440644	0.659471	0.972414
Atg14	385.765	0.247412	0.205762	1.20242	0.2292	0.905682
Atg16l1	748.04	-0.196504	0.230572	-0.852246	0.394077	0.942227
Atg16l2	129.397	0.11062	0.210073	0.526578	0.598487	0.968704
Atg2a	1041.37	0.29005	0.235831	1.22991	0.218732	0.903991
Atg2b	929.647	-0.254386	0.180165	-1.41196	0.157962	0.882353
Atg3	216.036	-0.340691	0.329583	-1.0337	0.301276	0.919261
Atg4b	819.06	0.234356	0.204876	1.14389	0.252669	0.912005
Atg4c	248.192	0.0782375	0.20899	0.374359	0.708137	0.980158
Atg4d	616.458	0.459479	0.27946	1.64417	0.100141	0.871043
Atg5	323.327	-0.0520178	0.251102	-0.207158	0.835886	0.991266
Atg7	748.467	-0.104567	0.141322	-0.739916	0.459351	0.949955
Atg9a	270.063	-0.450648	0.32977	-1.36655	0.171765	0.891007
Atg9b	19.3344	-0.138721	0.46044	-0.30128	0.763201	0.987207
Athl1	358.546	0.542866	0.23811	2.27989	0.022614	0.837349
Atic	812.463	0.119395	0.225389	0.529726	0.596302	0.967922
Atl1	1041.83	-0.236574	0.273877	-0.863798	0.387699	0.942227
Atl2	761.567	-0.0849167	0.226227	-0.37536	0.707392	0.980115
Atl3	801.789	-0.0667441	0.19083	-0.349757	0.726521	0.983535
Atm	586.729	-0.0177877	0.172906	-0.102875	0.918063	0.997976
Atmin	197.773	-0.134349	0.228155	-0.588848	0.555963	0.960563
Atoh1	11.1356	-0.438208	0.712859	-0.61472	0.53874	0.959253
Atoh8	169.661	0.0379156	0.168057	0.225612	0.821503	0.990335
Atox1	1752.06	-0.0793544	0.304274	-0.260799	0.794247	0.987494
Atp10a	36.4804	-0.200984	0.274587	-0.73195	0.464199	0.949955
Atp10b	11.8402	-0.390771	0.485524	-0.804844	0.42091	0.94743
Atp10d	95.8554	-0.184394	0.262518	-0.702406	0.482426	0.949955
Atp11a	321.285	-0.278527	0.304903	-0.913495	0.360982	0.941842
Atp11b	217.266	-0.493676	0.305616	-1.61535	0.106235	0.871043
Atp11c	208.391	0.0697522	0.26783	0.260435	0.794528	0.987494
Atp13a1	715.728	0.311206	0.248134	1.25418	0.209775	0.901479
Atp13a2	867.52	0.119001	0.267825	0.444324	0.656808	0.972414
Atp13a3	1003.23	-0.0110302	0.171177	-0.0644372	0.948622	0.997976
Atp1a1	2665.16	-0.303801	0.249517	-1.21755	0.223393	0.904256
Atp1a2	5872.7	-0.131032	0.337936	-0.387742	0.698207	0.978166
Atp1a3	18826.1	-0.503756	0.318802	-1.58016	0.114071	0.872453
Atp1b1	1728.13	-0.69072	0.324512	-2.12849	NA	NA
Atp1b2	1607.32	-0.38958	0.276225	-1.41037	0.15843	0.882353
Atp1b3	1899.27	0.0584084	0.156112	0.374144	0.708297	0.980158
Atp2a2	3981	-0.08393	0.166538	-0.503969	0.614283	0.969729
Atp2a3	19.593	-0.496165	0.344016	-1.44227	0.149226	0.879393
Atp2b1	434.465	-0.0895623	0.209003	-0.428521	0.668272	0.973245
Atp2b2	1051.14	-0.467203	0.274123	-1.70435	0.0883155	0.871043
Atp2b3	259.754	-0.040356	0.294293	-0.137128	0.890929	0.996248
Atp2b4	934.183	0.0599223	0.26222	0.228519	0.819243	0.990245
Atp2c1	580.313	-0.454058	0.263355	-1.72413	0.0846845	0.871043
Atp5a1	13958.7	-0.0375077	0.185463	-0.202238	0.839731	0.991266
Atp5b	9481.91	0.083224	0.133742	0.622274	0.533762	0.959253
Atp5c1	3024.44	0.155135	0.159555	0.9723	0.330901	0.93169
Atp5d	1226.5	0.246616	0.210213	1.17318	0.240726	0.909576
Atp5e	1433.3	-0.518785	0.3454	-1.50198	0.133101	0.872453
Atp5g3	12015.8	0.166191	0.196104	0.847463	0.396737	0.942664
Atp5j	3949.84	-0.128425	0.29498	-0.435369	0.663294	0.972727
Atp5j2	10859	-0.156873	0.256581	-0.611397	0.540937	0.959253
Atp5k	3816.69	-0.371927	0.223229	-1.66612	0.0956892	0.871043
Atp5o	5780.82	0.00438264	0.22906	0.0191332	0.984735	0.998828
Atp5s	171.745	-0.0920745	0.226773	-0.40602	0.684728	0.975146
Atp5sl	178.966	0.0231306	0.158062	0.146339	0.883654	0.994651
Atp6ap1	823.18	-0.153063	0.208927	-0.732617	0.463792	0.949955
Atp6ap1l	26.2364	-1.19933	0.425262	-2.82021	0.0047992	0.752185
Atp6ap2	812.108	-0.285765	0.227189	-1.25783	0.208453	0.901479
Atp6v0a1	2834.6	-0.0110004	0.165072	-0.0666403	0.946868	0.997976
Atp6v0a2	310.53	0.085246	0.253703	0.336007	0.736866	0.98548
Atp6v0b	2382.2	-0.224624	0.206643	-1.08701	0.27703	0.915459
Atp6v0d1	516.649	-0.502009	0.332703	-1.50888	0.131329	0.872453
Atp6v0e	560.157	-0.379414	0.23534	-1.61219	0.10692	0.871043
Atp6v0e2	7227	-0.249018	0.245862	-1.01284	0.311139	0.922374
Atp6v1a	762.672	-0.286283	0.279663	-1.02367	0.30599	0.920131
Atp6v1b2	2304.06	0.314867	0.369279	0.852652	0.393852	0.942227
Atp6v1c1	240.157	-0.0567107	0.203129	-0.279185	0.780103	0.987207
Atp6v1c2	7.8151	-0.635439	0.440462	-1.44267	0.149115	0.879393
Atp6v1d	618.719	0.0470476	0.224502	0.209564	0.834008	0.991266
Atp6v1e1	1805.47	0.094919	0.317294	0.299152	0.764824	0.987207
Atp6v1f	1688.68	0.145853	0.285741	0.510439	0.609744	0.969264
Atp6v1g2	284.834	-0.373962	0.365195	-1.02401	0.305832	0.920131
Atp6v1h	265.811	-0.338039	0.308859	-1.09448	0.273746	0.91394
Atp7a	1009.64	-0.0465495	0.189976	-0.245028	0.806435	0.989317
Atp7b	86.3507	-0.247643	0.180291	-1.37357	0.169574	0.891007
Atp8a1	986.158	-0.185686	0.180999	-1.0259	0.30494	0.920131
Atp8a2	819.996	-0.628558	0.247793	-2.53662	0.0111927	0.797131
Atp8b1	10.031	-0.617339	0.372768	-1.65609	0.0977026	0.871043
Atp8b2	612.025	0.0566556	0.198089	0.286011	0.77487	0.987207
Atp9a	2361.74	-0.103607	0.225059	-0.460355	0.645261	0.972414
Atp9b	499.417	-0.102317	0.190436	-0.537274	0.591078	0.966298
Atpaf2	14.6703	-0.270027	0.458307	-0.589184	0.555738	0.960563
Atr	369.886	-0.229607	0.231996	-0.989703	0.322319	0.930435
Atraid	475.356	-0.263247	0.351055	-0.749874	0.45333	0.949383
Atrn	864.979	-0.038512	0.170767	-0.225523	0.821572	0.990335
Atrnl1	562.115	-0.342685	0.247705	-1.38344	0.16653	0.891007
Atrx	1559.82	-0.061736	0.165266	-0.373556	0.708735	0.980245
Atxn1	273.932	-0.734989	0.296916	-2.47541	0.0133083	0.797131
Atxn10	10893.6	0.190006	0.195625	0.97128	0.331409	0.931803
Atxn1l	78.9011	-0.0487624	0.299026	-0.163071	0.870462	0.992955
Atxn2	671.902	-0.00167527	0.229763	-0.0072913	0.994182	0.999922
Atxn3	312.86	-0.0903883	0.243314	-0.371489	0.710274	0.980383
Atxn7	286.511	-0.158145	0.184506	-0.857123	0.391377	0.942227
Atxn7l1	396.626	-0.265748	0.156855	-1.69423	0.0902222	0.871043
Atxn7l2	857.682	0.140018	0.135604	1.03255	0.301813	0.919261
Atxn7l3	6743.87	0.126237	0.245834	0.513507	0.607597	0.968893
Atxn7l3b	3119.34	-0.180653	0.200219	-0.902278	0.366909	0.941842
AU019823	587.818	0.227251	0.242866	0.935708	0.349424	0.938362
AU021092	116.711	0.0757869	0.26164	0.289661	0.772076	0.987207
AU022252	469.172	0.202136	0.13732	1.47201	0.141018	0.877906
AU022751	49.404	-0.0574846	0.373538	-0.153892	0.877695	0.993254
AU040320	571.698	-0.19841	0.240015	-0.826659	0.408431	0.945924
AU041133	153.228	0.154496	0.25964	0.595037	0.551819	0.959687
Auh	239.018	-0.178769	0.201193	-0.888544	0.374248	0.941842
Aunip	43.9737	-0.00638555	0.290561	-0.0219767	0.982467	0.998695
Aup1	2433.69	-0.00322167	0.167235	-0.0192643	0.98463	0.998828
Aurka	1316.5	0.631355	0.235014	2.68646	0.00722142	0.783581
Aurkaip1	65.3523	0.376765	0.282713	1.33268	0.182638	0.892353
Aurkb	1165.51	0.525064	0.253373	2.0723	0.0382377	0.866781
Auts2	620.903	0.119842	0.272016	0.44057	0.659525	0.972414
AV039307	33.7087	-0.0938727	0.280826	-0.334273	0.738173	0.985714
Aven	62.3168	-0.0216786	0.246234	-0.0880407	0.929844	0.997976
Avl9	1062.91	0.181402	0.220701	0.821935	0.411114	0.945924
Avp	9.05567	-0.676177	0.991379	-0.682057	0.495203	0.949955
Avpi1	92.1777	0.0233049	0.283807	0.0821154	0.934555	0.997976
Avpr1a	46.7389	0.00142182	0.383298	0.00370944	0.99704	0.999987
AW011738	87.3173	0.00457915	0.315948	0.0144933	0.988436	0.999226
AW121686	6.69707	-0.300326	0.414079	-0.725286	0.468276	0.949955
AW146154	15.0657	-0.172626	0.33259	-0.519037	0.603735	0.968704
AW209491	421.851	0.139149	0.18475	0.753177	0.451344	0.949383
AW495222	17.0057	-0.0388412	0.394836	-0.0983731	0.921636	0.997976
AW549542	6.23722	-0.0655094	0.547013	-0.119758	0.904675	0.997976
AW549877	1016.84	0.294504	0.26981	1.09152	0.275043	0.914461
AW551984	292.936	0.0110059	0.358341	0.0307134	0.975498	0.998121
AW554918	742.358	-0.0196252	0.195395	-0.100438	0.919996	0.997976
Axin1	1050.07	0.381064	0.19608	1.94341	0.0519663	0.866781
Axin2	3062.5	-0.0381078	0.191139	-0.199372	0.841972	0.991266
Axl	362.544	-0.300667	0.244262	-1.23092	0.218353	0.903991
AY074887	47.5722	0.279516	0.348316	0.802479	0.422276	0.94787
AY702102	7.45141	0.554873	0.660174	0.840496	0.40063	0.944434
AY761185	13.2979	-1.34805	0.61279	-2.19986	0.0278171	0.859416
Azi2	1204.58	0.269286	0.129143	2.08518	0.0370526	0.866781
Azin1	2440.45	0.0608269	0.197327	0.308254	0.757889	0.987207
Azin2	184.266	-0.0795991	0.172187	-0.462284	0.643878	0.972414
B130006D01Rik	105.098	0.230381	0.333005	0.691826	0.489047	0.949955
B130024G19Rik	403.107	-0.423094	0.271146	-1.56039	0.118668	0.872453
B130055M24Rik	24.9067	0.379496	0.243365	1.55937	0.118909	0.872453
B230118H07Rik	191.623	-0.438419	0.193954	-2.26043	0.0237948	0.838561
B230119M05Rik	53.1822	0.0493305	0.212987	0.231613	0.816839	0.989406
B230208H11Rik	11.491	-0.623348	0.360154	-1.73078	0.083491	0.871043
B230209E15Rik	19.254	-0.77599	0.486341	-1.59557	0.110585	0.872453
B230216N24Rik	7.53003	0.177133	0.389258	0.455054	0.649071	0.972414
B230217C12Rik	1067.8	0.201033	0.3512	0.572417	0.56704	0.961699
B230217O12Rik	10.3975	-0.198959	0.308794	-0.64431	0.519375	0.958197
B230219D22Rik	3244.08	0.194224	0.242196	0.801932	0.422592	0.948173
B230307C23Rik	9.56182	0.262664	0.362157	0.725278	0.468282	0.949955
B230311B06Rik	13.6043	-0.0557371	0.335525	-0.166119	0.868063	0.992724
B230317F23Rik	7.09279	0.830708	0.48333	1.71872	0.085666	0.871043
B230354K17Rik	78.7528	0.128038	0.218119	0.58701	0.557197	0.960563
B230369F24Rik	28.0133	-0.387692	0.523969	-0.739914	0.459352	0.949955
B2m	1991.02	-0.201897	0.31693	-0.63704	0.524098	0.958493
B330016D10Rik	205.562	0.219462	0.231075	0.949745	0.342242	0.937521
B3galnt1	1803.75	0.182196	0.161177	1.13041	0.258306	0.912081
B3galnt2	310.858	0.0925133	0.158507	0.583654	0.559453	0.960586
B3galt4	155.406	0.159065	0.186238	0.854092	0.393054	0.942227
B3galt6	50.2717	0.0650151	0.31998	0.203185	0.83899	0.991266
B3gat1	5051.39	0.247585	0.240843	1.02799	0.303954	0.919261
B3gat2	365.695	0.176863	0.295094	0.599344	0.548943	0.959549
B3gat3	1173.03	0.055493	0.167419	0.331461	0.740296	0.986549
B3glct	192.051	-0.218309	0.245611	-0.88884	0.374089	0.941842
B3gnt4	5.37014	-0.104238	0.460295	-0.226459	0.820845	0.990335
B3gnt5	275.73	0.00691879	0.37677	0.0183635	0.985349	0.998828
B3gnt8	43.406	0.221907	0.364576	0.608673	0.542741	0.959253
B3gnt9	123.989	-0.0483542	0.283446	-0.170594	0.864543	0.991916
B3gntl1	71.3611	0.12548	0.208212	0.602654	0.546739	0.959253
B430306N03Rik	11.3841	-0.17414	0.378129	-0.460532	0.645134	0.972414
B430319G15Rik	27.401	0.0559329	0.36395	0.153683	0.87786	0.993254
B4galnt1	1075	0.304419	0.234152	1.30009	0.193569	0.899312
B4galnt3	8.15197	0.186674	0.321947	0.579828	0.562031	0.961699
B4galnt4	2702.58	0.451216	0.245054	1.84129	0.0655784	0.871043
B4galt1	401.508	-0.010559	0.236886	-0.0445743	0.964447	0.998121
B4galt2	1508.34	-0.0721312	0.211561	-0.340948	0.733143	0.98548
B4galt3	591.218	0.676063	0.389835	1.73423	0.082878	0.871043
B4galt4	342.85	0.0482912	0.165765	0.291324	0.770804	0.987207
B4galt5	415.438	0.393342	0.26996	1.45704	0.145106	0.879393
B4galt6	727.946	0.329518	0.217895	1.51228	0.130463	0.872453
B4galt7	460.426	-0.265326	0.203501	-1.30381	0.192299	0.899024
B4gat1	207.75	-0.308051	0.168801	-1.82493	0.0680113	0.871043
B630019K06Rik	137.335	0.16285	0.399267	0.407871	0.683368	0.974962
B930041F14Rik	117.296	-0.141102	0.260684	-0.541274	0.588319	0.965011
B930059L03Rik	117.43	0.16953	0.281231	0.602815	0.546632	0.959253
B930095G15Rik	752.098	-0.272988	0.182853	-1.49293	0.135455	0.872453
B9d1	238.637	0.567901	0.305297	1.86016	0.0628631	0.871043
B9d1os	202.135	0.188967	0.328858	0.574614	0.565553	0.961699
B9d2	145.461	-0.153854	0.32061	-0.479879	0.631314	0.970699
Baalc	142.93	-0.739237	0.324402	-2.27877	0.022681	0.837349
Babam1	2126.09	0.240885	0.233252	1.03272	0.301733	0.919261
Bace1	494.509	-0.147945	0.280018	-0.528342	0.597262	0.968217
Bace2	58.2632	-0.554573	0.339696	-1.63256	0.102562	0.871043
Bach1	676.769	-0.102445	0.215097	-0.476274	0.633879	0.970699
Bach2	1460.42	0.0760703	0.337573	0.225345	0.821711	0.990335
Bad	291.964	0.233928	0.187043	1.25066	0.211057	0.901479
Bag1	355.662	-0.363631	0.275385	-1.32045	0.186685	0.897664
Bag4	933.469	0.470823	0.292973	1.60705	0.108043	0.871173
Bag5	65.0187	0.0462903	0.163063	0.28388	0.776502	0.987207
Bag6	8373.93	0.0711309	0.147913	0.480896	0.63059	0.970699
Bahcc1	2036.06	-0.0345787	0.228311	-0.151455	0.879617	0.993254
Bahd1	246.13	-0.033115	0.189392	-0.174849	0.861198	0.991867
Baiap2	395.99	0.215092	0.281074	0.765249	0.444123	0.949019
Baiap2l1	9.89995	-0.163656	0.575688	-0.284278	0.776197	0.987207
Baiap2l2	29.792	-0.534895	0.311642	-1.71638	0.0860931	0.871043
Baiap3	14.686	0.430824	0.397828	1.08294	0.278835	0.915459
Bak1	893.172	0.191426	0.273263	0.700519	0.483603	0.949955
Bambi	86.6788	-0.274861	0.254613	-1.07953	0.280353	0.915459
Bambi-ps1	30.9998	0.625849	0.485964	1.28785	0.197799	0.899312
Banf1	9775.12	0.599635	0.264478	2.26724	0.0233755	0.837349
Bank1	16.6537	-0.149319	0.362568	-0.411837	0.680459	0.974721
Banp	806.105	0.0751465	0.188343	0.398988	0.689902	0.977221
Bap1	2336.61	0.299258	0.174954	1.7105	0.0871738	0.871043
Bard1	117.893	0.149383	0.347342	0.430074	0.667141	0.973111
Barhl2	424.67	-0.167492	0.387911	-0.43178	0.665901	0.973111
Barx2	39.318	-0.459458	0.324402	-1.41632	0.15668	0.882353
Basp1	29029.1	0.152729	0.246012	0.620822	0.534717	0.959253
Batf	28.0889	-0.143532	0.366667	-0.39145	0.695464	0.977694
Batf3	6.36873	0.077664	0.4403	0.176389	0.859988	0.991738
Bax	3359.21	0.0329263	0.294086	0.111961	0.910854	0.997976
Baz1a	426.303	0.292897	0.285289	1.02667	0.304577	0.920131
Baz1b	2822.63	0.348552	0.256247	1.36022	0.173761	0.891053
Baz2a	1360.2	0.157157	0.202855	0.774726	0.438502	0.94878
Baz2b	760.237	0.268368	0.275685	0.973462	0.330324	0.93169
BB557941	10.2634	0.139994	0.288487	0.485269	0.627485	0.970699
Bbc3	68.0675	-0.178655	0.233392	-0.76547	0.443992	0.949019
Bbip1	3186.26	0.0226894	0.147606	0.153716	0.877834	0.993254
Bbof1	10.2294	-0.318142	0.328171	-0.969437	0.332327	0.933042
Bbs1	599.071	0.186697	0.219509	0.85052	0.395036	0.942227
Bbs10	7.31833	-0.284768	0.452503	-0.629318	0.529141	0.959253
Bbs2	278.719	-4.77172e-05	0.178591	-0.000267188	0.999787	0.999987
Bbs4	1014.53	0.195025	0.278268	0.700854	0.483394	0.949955
Bbs5	88.2879	-0.000412674	0.2646	-0.00155961	0.998756	0.999987
Bbs7	188.121	0.0209506	0.175303	0.119511	0.904871	0.997976
Bbs9	479.441	0.30671	0.320569	0.956765	0.338686	0.937331
Bbx	1299.05	0.0462236	0.154246	0.299675	0.764425	0.987207
BC002059	47.9614	0.0584059	0.332503	0.175655	0.860565	0.991867
BC003331	280.621	-0.101821	0.225489	-0.451557	0.651588	0.972414
BC003965	10.6083	0.117136	0.441017	0.265604	0.790544	0.987207
BC004004	683.51	-0.0338581	0.240501	-0.140782	0.888042	0.995501
BC005537	1275.68	-0.37468	0.304049	-1.2323	0.217837	0.903991
BC005561	5.61018	0.382539	0.504729	0.757909	0.448505	0.949383
BC005624	2013.55	0.500931	0.182447	2.74562	0.00603965	0.783581
BC017158	319.187	-0.161388	0.215773	-0.747949	0.454491	0.949383
BC017643	527.382	0.0701137	0.1471	0.47664	0.633619	0.970699
BC020402	193.83	0.175097	0.244663	0.715665	0.474198	0.949955
BC022687	84.2147	0.0726303	0.219838	0.330382	0.741112	0.986626
BC023829	157.854	0.116795	0.205764	0.567617	0.570295	0.962992
BC024139	130.372	0.241368	0.440551	0.547877	0.583776	0.96406
BC024978	430.981	0.162558	0.192521	0.844365	0.398466	0.943387
BC026585	243.475	-0.0974415	0.219005	-0.444928	0.656372	0.972414
BC029214	187.276	-0.0468951	0.216775	-0.21633	0.82873	0.991266
BC029722	270.942	0.0299913	0.219497	0.136637	0.891318	0.996373
BC030336	1743.48	0.179646	0.193325	0.929247	0.352761	0.938362
BC030867	201.574	0.37416	0.25492	1.46776	0.142171	0.878032
BC031181	1449.54	0.0445929	0.280775	0.158821	0.87381	0.993102
BC031361	219.739	0.0681318	0.162644	0.418901	0.675288	0.974353
BC034090	383.479	0.221627	0.233516	0.949087	0.342576	0.937521
BC035044	12.3861	-0.519941	0.325459	-1.59756	0.11014	0.872453
BC037034	4002.22	0.00628208	0.183192	0.0342923	0.972644	0.998121
BC037704	21.9127	0.253887	0.40559	0.625968	0.531336	0.959253
BC039771	8.67735	-0.150073	0.289553	-0.518291	0.604255	0.968704
BC048403	193.192	0.360038	0.270864	1.32922	0.183775	0.892353
BC048507	16.5749	1.94125	0.727089	2.6699	0.00758739	0.783581
BC048609	19.1616	0.406459	0.533696	0.761593	0.446303	0.949383
BC051226	44.8847	-0.0661699	0.250339	-0.264321	0.791533	0.987207
BC052040	510.243	0.397228	0.258024	1.5395	0.123682	0.872453
BC055324	343.025	0.193529	0.31573	0.612959	0.539904	0.959253
BC064078	49.6683	-0.416796	0.492384	-0.846487	0.397281	0.942664
BC065397	531.676	0.39267	0.29306	1.3399	0.180279	0.891845
BC067074	9.38542	-0.428348	0.4039	-1.06053	0.288904	0.918497
BC068281	50.1179	0.0237854	0.233341	0.101934	0.918809	0.997976
Bcam	606.566	0.55684	0.364777	1.52652	0.12688	0.872453
Bcan	313.733	-0.474066	0.401119	-1.18186	0.237261	0.909204
Bcap29	155.537	-0.337668	0.272135	-1.24081	0.214676	0.901479
Bcap31	339.257	-0.245618	0.230738	-1.06449	0.287108	0.917128
Bcar1	413.722	0.168986	0.206122	0.819836	0.412309	0.945924
Bcar3	147.548	-0.0168305	0.209761	-0.0802369	0.936049	0.997976
Bcas1	33.5883	-1.30333	0.564348	-2.30944	0.0209192	0.837349
Bcas2	7815.42	0.373143	0.288269	1.29443	0.195518	0.899312
Bcas3	944.783	0.0230197	0.246542	0.0933703	0.925609	0.997976
Bcat1	1499.31	0.443858	0.209029	2.12343	0.0337175	0.866781
Bcat2	356.907	0.12233	0.223055	0.548429	0.583398	0.96406
Bccip	1540.46	0.0749069	0.162743	0.460276	0.645318	0.972414
Bcdin3d	51.663	0.340614	0.284111	1.19888	0.230576	0.905989
Bche	84.8516	-0.637717	0.280243	-2.27559	0.0228708	0.837349
Bckdha	546.145	0.269664	0.200851	1.34261	0.1794	0.891845
Bckdhb	495.698	-0.0337893	0.215974	-0.156451	0.875678	0.993254
Bckdk	1192.28	0.0997896	0.162819	0.612887	0.539951	0.959253
Bcl10	343.346	0.104295	0.165556	0.629965	0.528717	0.959253
Bcl11a	3849.03	0.133406	0.298263	0.447278	0.654674	0.972414
Bcl11b	3615.44	0.385908	0.432217	0.892856	0.371934	0.941842
Bcl2	391.34	0.122324	0.207452	0.589648	0.555427	0.960563
Bcl2l1	1960.73	0.209098	0.287481	0.727345	0.467015	0.949955
Bcl2l11	181.503	0.393336	0.319996	1.22919	0.219	0.903991
Bcl2l12	829.265	0.46894	0.264471	1.77312	0.0762081	0.871043
Bcl2l13	955.23	0.340117	0.214367	1.58661	0.1126	0.872453
Bcl3	78.1134	0.0371852	0.393465	0.0945072	0.924706	0.997976
Bcl6	127.664	0.117403	0.363997	0.322539	0.747045	0.986925
Bcl6b	482.291	0.114732	0.273663	0.419245	0.675037	0.974353
Bcl7a	6461.91	0.201323	0.27486	0.732454	0.463891	0.949955
Bcl7b	805.005	0.131805	0.255083	0.516714	0.605356	0.968704
Bcl9	13937.3	0.26436	0.235388	1.12308	0.261403	0.913077
Bcl9l	932.902	0.18536	0.275637	0.672478	0.50128	0.952582
Bclaf1	1603.19	-0.179395	0.228022	-0.786743	0.431432	0.948173
Bcor	1011.94	0.0833609	0.227325	0.366704	0.71384	0.98058
Bcorl1	1327.74	0.169144	0.189716	0.891563	0.372627	0.941842
Bcr	836.781	-0.240573	0.169738	-1.41732	0.156388	0.882353
Bcs1l	551.859	0.392327	0.20714	1.89401	0.058223	0.871043
Bdh1	1271.86	0.398958	0.279693	1.42641	0.153749	0.880521
Bdh2	10.5656	-0.543077	0.408952	-1.32797	0.184188	0.892353
Bdkrb1	8.32913	-0.30992	0.483649	-0.640794	NA	NA
Bdkrb2	10.2591	0.117415	0.363783	0.322761	0.746876	0.986925
Bdp1	480.224	-0.155233	0.165819	-0.936157	0.349192	0.938362
Bean1	191.737	-0.129874	0.411793	-0.315386	0.752469	0.987207
Becn1	1159.85	-0.0912606	0.185401	-0.492234	0.622554	0.970638
Begain	947.773	0.261309	0.281375	0.928684	0.353053	0.938362
Bend3	48.322	-0.171614	0.356597	-0.481254	0.630336	0.970699
Bend4	234.738	0.0896453	0.16093	0.557045	0.577497	0.963072
Bend5	630.897	0.0361345	0.223496	0.161679	0.871559	0.992955
Bend6	695.745	-0.286689	0.25336	-1.13154	0.257826	0.912081
Bend7	71.213	-0.305462	0.290914	-1.05001	0.293715	0.919212
Best1	22.8466	-0.275122	0.220098	-1.25	0.211301	0.901479
Best3	8.70147	0.11905	0.367263	0.324154	0.745821	0.986925
Bet1	490.945	0.156231	0.253465	0.616381	0.537643	0.959253
Bex2	4569.26	0.375267	0.191598	1.95862	0.0501572	0.866781
Bfar	698.148	-0.064848	0.179835	-0.360598	0.7184	0.982015
Bfsp1	9.21622	-0.185638	0.394148	-0.470986	0.637651	0.971125
Bgn	1326.67	-0.0521258	0.291343	-0.178916	0.858004	0.991738
Bhlha9	9.27518	-0.676832	0.563519	-1.20108	NA	NA
Bhlhb9	1067.81	0.0669001	0.23428	0.285556	0.775218	0.987207
Bhlhe22	1059.37	-0.0832438	0.375657	-0.221595	0.824629	0.990629
Bhlhe40	258.476	0.000167636	0.284264	0.000589721	0.999529	0.999987
Bicc1	178.576	-0.192697	0.313416	-0.614828	0.538668	0.959253
Bicd1	2449.89	0.221622	0.264682	0.837317	0.402414	0.944707
Bicd2	1810.06	0.29687	0.25528	1.16292	0.244863	0.909576
Bid	79.1545	-0.12186	0.204264	-0.596584	0.550785	0.959687
Bik	31.3735	0.164217	0.24798	0.662218	0.507832	0.954536
Bin1	2388.78	0.343224	0.203178	1.68928	0.0911664	0.871043
Bin2	23.8796	-0.502992	0.347083	-1.4492	0.147283	0.879393
Bin3	438.432	0.158725	0.238512	0.665482	0.505743	0.953123
Birc2	636.49	0.113774	0.137674	0.826402	0.408576	0.945924
Birc3	24.2162	0.126323	0.421795	0.299489	0.764567	0.987207
Birc5	3833.81	0.621333	0.226237	2.74638	0.00602563	0.783581
Birc6	3889.55	0.163422	0.177255	0.921958	0.35655	0.939945
Bivm	143.206	0.086127	0.297414	0.289586	0.772133	0.987207
Blm	490.875	0.357413	0.201641	1.77252	0.0763079	0.871043
Blmh	503.911	-0.0632305	0.161301	-0.392003	0.695056	0.977645
Blnk	34.7395	-0.149545	0.332405	-0.449888	0.652791	0.972414
Bloc1s4	21.1837	0.220037	0.463375	0.474858	0.634888	0.970732
Bloc1s5	313.478	-0.21814	0.26574	-0.820879	0.411715	0.945924
Bloc1s6	1900.63	-0.0131566	0.269055	-0.0488993	0.961	0.998121
Blvra	99.3968	-0.24774	0.246938	-1.00325	0.315741	0.927978
Blvrb	383.129	-0.318294	0.343295	-0.927175	0.353836	0.938363
Blzf1	362.631	0.0902286	0.21958	0.410914	0.681136	0.974721
Bmf	113.471	-0.365533	0.258545	-1.41381	0.157419	0.882353
Bmi1	1235.85	-0.0155365	0.192858	-0.0805592	0.935793	0.997976
Bmp1	624.065	0.0402049	0.211485	0.190108	0.849225	0.991738
Bmp15	11.48	-0.254268	0.413148	-0.615441	0.538264	0.959253
Bmp2	37.3459	-0.209572	0.314274	-0.666844	0.504872	0.953054
Bmp2k	279.616	-0.176748	0.224316	-0.787943	0.43073	0.948173
Bmp3	176.214	0.0858098	0.314276	0.27304	0.784823	0.987207
Bmp4	49.8887	-0.61618	0.37587	-1.63934	0.101142	0.871043
Bmp5	637.183	0.322106	0.363572	0.885947	0.375646	0.941842
Bmp6	990.918	-0.367894	0.350559	-1.04945	0.293971	0.919212
Bmp7	2360.11	0.304131	0.315319	0.964518	0.334786	0.934977
Bmp8b	7.02642	-0.0484872	0.376424	-0.12881	0.897508	0.997445
Bmper	208.115	0.0669805	0.323767	0.206879	0.836104	0.991266
Bmpr1a	600.84	-0.166241	0.243936	-0.681495	0.495558	0.949955
Bmpr1b	122.245	-0.249077	0.279672	-0.890604	0.373142	0.941842
Bmpr2	2291.16	0.130835	0.201949	0.647862	0.517074	0.957513
Bms1	1788.8	0.193072	0.195225	0.988971	0.322677	0.930435
Bmt2	202.61	0.0311401	0.2007	0.155158	0.876697	0.993254
Bmx	25.9918	0.0198105	0.510466	0.0388086	0.969043	0.998121
Bmyc	376.911	-0.696079	0.40519	-1.71791	0.0858139	0.871043
Bnc2	255.767	0.416324	0.379214	1.09786	0.272265	0.91394
Bnip1	159.946	0.0226532	0.195387	0.11594	0.9077	0.997976
Bnip2	605.82	0.0744308	0.155947	0.477282	0.633161	0.970699
Bnip3	171.768	0.306093	0.45651	0.670507	0.502534	0.952582
Boc	836.019	0.356702	0.247032	1.44395	0.148752	0.879393
Bod1	702.223	0.0369706	0.269676	0.137093	0.890957	0.996248
Bod1l	453.455	-0.0590083	0.165168	-0.357261	0.720896	0.982759
Bok	260.903	0.295988	0.233972	1.26506	0.20585	0.901479
Bola1	33.2799	0.109924	0.261885	0.419741	0.674675	0.974353
Bola2	5207.66	0.639112	0.26174	2.44178	0.0146149	0.813923
Bola3	659.399	-0.335619	0.285784	-1.17438	0.240243	0.909576
Bop1	1336.06	0.0373165	0.176576	0.211334	0.832627	0.991266
Bora	181.219	-0.168492	0.306521	-0.549692	0.58253	0.963967
Borcs5	100.358	-0.108941	0.208918	-0.521451	0.602053	0.968704
Borcs6	405.335	0.247163	0.19905	1.24171	0.214343	0.901479
Borcs7	303.817	-0.288847	0.177122	-1.63078	0.102938	0.871043
Borcs8	1961.02	0.36185	0.198	1.82752	0.0676211	0.871043
Bpgm	626.847	-0.134985	0.214401	-0.629592	0.528961	0.959253
Bphl	616.027	0.387859	0.296097	1.30991	0.190227	0.899024
Bpnt1	261.045	-0.41651	0.278285	-1.49671	0.13447	0.872453
Bptf	2301.56	0.315354	0.254222	1.24047	0.214803	0.901479
Braf	325.034	-0.270102	0.459952	-0.58724	0.557042	0.960563
Brap	781.896	0.0132295	0.188385	0.0702258	0.944014	0.997976
Brat1	464.973	0.209902	0.244417	0.858789	0.390457	0.942227
Brca1	187.765	-0.0426783	0.299536	-0.142481	0.8867	0.995329
Brca2	390.471	0.177867	0.262631	0.677249	0.498248	0.951699
Brcc3	442.712	-0.0356776	0.209768	-0.170081	0.864947	0.991916
Brd1	1073.34	0.0976925	0.18608	0.525001	0.599582	0.968704
Brd2	287.921	-0.267531	0.29394	-0.910154	0.362741	0.941842
Brd3	7821.14	0.354642	0.284389	1.24703	0.212386	0.901479
Brd4	571.386	-0.0727596	0.263505	-0.276122	0.782454	0.987207
Brd7	1553.72	0.0833195	0.214639	0.388184	0.69788	0.978166
Brd8	129.359	-0.192385	0.284473	-0.676286	0.498859	0.951708
Brd9	535.836	0.224732	0.204775	1.09746	0.27244	0.91394
Bre	944.987	-0.101813	0.181065	-0.5623	0.573912	0.962992
Brf1	1252.5	0.146997	0.211941	0.693576	0.487948	0.949955
Brf2	316.968	0.343606	0.2394	1.43528	0.151208	0.879393
Bri3	30.7697	0.0159918	0.571711	0.0279718	0.977685	0.998121
Bri3bp	205.582	0.0284617	0.234802	0.121216	0.90352	0.997976
Brinp1	429.202	-0.284672	0.315203	-0.903139	0.366452	0.941842
Brinp2	127.436	-0.391913	0.281924	-1.39014	0.164487	0.891007
Brinp3	178.858	-0.16868	0.299546	-0.563118	0.573355	0.962992
Brip1	91.4851	-0.0137023	0.318363	-0.0430399	0.96567	0.998121
Brip1os	937.275	0.182917	0.186958	0.978383	0.327885	0.931085
Brix1	528.423	-0.10325	0.253723	-0.406941	0.684052	0.975146
Brk1	3182.58	-0.0999437	0.230209	-0.434144	0.664184	0.972844
Brms1	627.088	0.438052	0.201873	2.16994	0.0300117	0.866781
Brms1l	524.381	0.1018	0.166364	0.611911	0.540597	0.959253
Brpf1	1177.5	0.332342	0.242897	1.36824	0.171236	0.891007
Brsk1	48.5885	0.225204	0.637757	0.353119	0.723999	0.983535
Brsk2	507.32	0.0313043	0.342168	0.0914881	0.927105	0.997976
Brwd1	1983.93	0.0429121	0.302402	0.141904	0.887156	0.995398
Brwd3	767.592	0.172522	0.202879	0.850372	0.395118	0.942227
Bscl2	966.291	-0.0335363	0.195349	-0.171674	0.863694	0.991867
Bsdc1	335.737	-0.06755	0.273958	-0.246571	0.80524	0.989045
Bsg	8692.23	0.0212439	0.258881	0.0820608	0.934598	0.997976
Bsn	115.557	-0.188617	0.50059	-0.376789	0.70633	0.980115
Bst1	5.56666	0.105304	0.479724	0.21951	0.826253	0.990766
Bst2	239.828	0.0542738	0.275802	0.196785	0.843996	0.991266
Bsx	32.7059	0.719584	0.639188	1.12578	0.260259	0.912081
Btaf1	198.583	-0.206712	0.319179	-0.647638	0.517219	0.957513
Btbd1	31.3232	0.139914	0.231924	0.603275	0.546326	0.959253
Btbd10	246.662	-0.119326	0.223934	-0.53286	0.59413	0.966904
Btbd11	127.898	-0.0785316	0.261954	-0.299791	0.764336	0.987207
Btbd17	373.04	0.296725	0.263313	1.12689	0.259788	0.912081
Btbd19	25.3977	0.340092	0.293939	1.15702	0.247266	0.91067
Btbd2	3500.96	0.583905	0.226683	2.57587	0.00999878	0.797131
Btbd3	853.228	-0.232735	0.288652	-0.806282	0.42008	0.94743
Btbd6	427.8	0.257524	0.224208	1.14859	0.250724	0.911429
Btbd7	1930.01	0.156433	0.195634	0.799622	0.42393	0.948173
Btbd8	16.6585	-0.354343	0.324109	-1.09328	0.274269	0.914154
Btbd9	2283.67	-0.188635	0.148297	-1.27201	0.203369	0.901028
Btd	370.395	0.157596	0.207362	0.760002	0.447253	0.949383
Btf3l4	2465.69	-0.096392	0.240915	-0.400107	0.689077	0.976896
Btg1	1341.81	0.0734097	0.297996	0.246344	0.805416	0.989045
Btg2	532.313	-0.120285	0.235751	-0.51022	0.609898	0.969264
Btk	10.8217	-0.585855	0.423029	-1.3849	0.166082	0.891007
Btrc	1686.61	0.0741874	0.143947	0.515379	0.606288	0.968704
Bub1	235.812	0.140589	0.556298	0.252722	0.800483	0.988188
Bub1b	1066.24	0.199633	0.265515	0.751869	0.45213	0.949383
Bub3	2361.8	0.221709	0.226915	0.977057	0.328541	0.931085
Bud13	483.841	0.344818	0.21834	1.57927	0.114275	0.872453
Bud31	865.481	-0.128781	0.224066	-0.574748	0.565462	0.961699
Bves	54.7621	-0.0838392	0.247795	-0.338341	0.735106	0.98548
Bvht	13.2806	-0.332797	0.400351	-0.831263	0.405825	0.945924
Bysl	936.818	0.522838	0.247737	2.11046	0.0348187	0.866781
Bzrap1	782.549	-0.581232	0.286166	-2.0311	0.0422451	0.866781
Bzw1	5102.69	0.00534755	0.171137	0.0312471	0.975072	0.998121
Bzw2	5775.48	0.142845	0.325003	0.439519	0.660285	0.972414
C030006K11Rik	113.328	-0.29054	0.233835	-1.2425	0.214052	0.901479
C030016D13Rik	15.838	0.85367	0.404791	2.10892	0.0349519	0.866781
C030018K13Rik	7.76103	-0.107534	0.392779	-0.273778	0.784255	0.987207
C030023E24Rik	248.557	-0.191407	0.256538	-0.746117	0.455597	0.949383
C030034I22Rik	123.952	0.12554	0.339495	0.369786	0.711542	0.98058
C030037D09Rik	119.06	0.0182445	0.301346	0.0605435	0.951723	0.997976
C030039L03Rik	1115.93	0.23197	0.380179	0.610161	0.541755	0.959253
C130021I20Rik	15.4872	-0.0617993	0.676578	-0.091341	0.927222	0.997976
C130023O10Rik	817.948	-0.199718	0.296321	-0.673994	0.500315	0.952463
C130026L21Rik	74.9297	0.137783	0.17013	0.809866	0.418017	0.94743
C130030K03Rik	46.3392	0.436237	0.2922	1.49294	0.135453	0.872453
C130046K22Rik	14.6614	0.130217	0.296148	0.439703	0.660152	0.972414
C130050O18Rik	8.16342	0.145909	0.390115	0.374016	0.708392	0.980158
C130060C02Rik	15.7131	0.0968781	0.315936	0.306638	0.759119	0.987207
C130060K24Rik	10.8824	0.0799959	0.423097	0.189072	0.850036	0.991738
C130074G19Rik	12.3369	-0.745408	0.387816	-1.92207	0.0545973	0.866781
C1d	396.442	-0.385259	0.307421	-1.2532	0.210134	0.901479
C1galt1	115.064	-0.265845	0.265713	-1.0005	0.317071	0.928448
C1galt1c1	1006.25	-0.0536642	0.201589	-0.266206	0.790081	0.987207
C1qb	390.382	0.36603	0.316204	1.15758	0.247037	0.91055
C1qbp	5215.2	0.190042	0.161863	1.17409	0.240359	0.909576
C1ql1	153.068	0.0372081	0.366787	0.101443	0.919199	0.997976
C1qtnf1	113.575	0.135076	0.283028	0.477254	0.633181	0.970699
C1qtnf2	39.7302	-0.800351	0.359815	-2.22434	0.0261255	0.859416
C1qtnf6	29.0515	-0.549138	0.374914	-1.4647	0.143002	0.879393
C1qtnf7	22.9414	-0.133613	0.46634	-0.286515	0.774484	0.987207
C1rl	7.86242	-0.291718	0.356533	-0.818207	0.413239	0.947051
C230004F18Rik	110.929	-0.175792	0.282546	-0.622171	0.53383	0.959253
C230014O12Rik	18.6489	-0.277845	0.335406	-0.828384	0.407453	0.945924
C230035I16Rik	16.7562	-0.371622	0.264292	-1.4061	0.159693	0.884531
C230037L18Rik	6.39643	-0.46786	0.38687	-1.20935	0.22653	0.904256
C230062I16Rik	15.4303	-0.320374	0.392052	-0.817173	0.41383	0.947051
C230072F16Rik	50.6059	-0.11328	0.798932	-0.14179	0.887246	0.995398
C230091D08Rik	44.8974	0.717046	0.560781	1.27866	0.201018	0.900952
C2cd2	626.481	-0.088522	0.193737	-0.456918	0.64773	0.972414
C2cd2l	396.626	0.20863	0.335128	0.622538	0.533588	0.959253
C2cd3	1992.09	0.0473359	0.144133	0.328419	0.742595	0.986675
C2cd4c	11.2308	-0.00964668	0.597622	-0.0161418	0.987121	0.99899
C2cd5	2173.59	0.0863504	0.161866	0.533468	0.59371	0.966904
C3	6.48025	-0.744586	0.436391	-1.70623	0.0879644	0.871043
C330007P06Rik	563.495	0.346178	0.197174	1.7557	0.0791396	0.871043
C330018D20Rik	102.478	-0.356906	0.31809	-1.12203	0.26185	0.913077
C330021F23Rik	26.6905	-0.00148268	0.382017	-0.0038812	0.996903	0.999987
C330027C09Rik	489.196	0.319651	0.304023	1.0514	0.293073	0.919212
C3ar1	75.1961	-0.356831	0.317126	-1.1252	0.260503	0.912081
C430049B03Rik	131.293	-0.242445	0.280055	-0.865705	0.386652	0.942227
C530008M17Rik	2261.05	0.123246	0.194222	0.63456	0.525716	0.959253
C5ar1	8.68392	0.00854834	0.40603	0.0210535	0.983203	0.998695
C630043F03Rik	217.46	0.32338	0.308171	1.04935	0.294015	0.919212
C77080	295.764	0.254196	0.298546	0.851447	0.394521	0.942227
C77370	28.8796	-0.230939	0.37436	-0.61689	0.537307	0.959253
C87436	258.007	-0.0533968	0.177154	-0.301415	0.763098	0.987207
C8b	7.18935	-0.435081	0.461756	-0.942232	0.346074	0.938362
C920006O11Rik	16.7631	-0.181057	0.409078	-0.442597	0.658057	0.972414
C920021L13Rik	14.6612	0.306656	0.328273	0.934149	0.350227	0.938362
Caap1	382.243	0.11032	0.205635	0.536483	0.591625	0.966506
Cab39	10491.1	0.12258	0.171425	0.715062	0.474571	0.949955
Cab39l	265.082	-0.172629	0.584339	-0.295425	0.767669	0.987207
Cabin1	1351.79	0.237164	0.158107	1.50003	0.133607	0.872453
Cables1	172.792	-0.124535	0.217214	-0.573327	0.566423	0.961699
Cables2	402.091	0.169115	0.198666	0.851253	0.394629	0.942227
Cabp1	63.7204	-0.271766	0.324137	-0.83843	0.401789	0.944434
Cabp7	139.691	0.158023	0.286419	0.55172	0.58114	0.963072
Cabyr	17.6805	-0.448953	0.388878	-1.15448	0.248303	0.911211
Cacfd1	1436.97	0.303051	0.236305	1.28246	0.199682	0.899942
Cachd1	534.199	0.223621	0.333229	0.671072	0.502175	0.952582
Cacna1a	322.936	-0.377428	0.260926	-1.44649	0.148039	0.879393
Cacna1b	1427.74	-0.269526	0.211761	-1.27279	0.203093	0.901028
Cacna1c	1077.94	-0.380866	0.200693	-1.89775	0.0577287	0.866781
Cacna1d	102.61	-0.346276	0.393521	-0.879941	0.378891	0.941842
Cacna1e	330.217	-0.48329	0.303236	-1.59378	0.110986	0.872453
Cacna1g	788.742	0.158313	0.343072	0.461456	0.644471	0.972414
Cacna1h	258.226	-0.0633012	0.176644	-0.358355	0.720078	0.982546
Cacna1i	82.1972	-0.98497	0.323829	-3.04164	0.00235294	0.599746
Cacna2d1	2338.52	-0.370406	0.201814	-1.83538	0.0664492	0.871043
Cacna2d2	790.923	0.129302	0.220005	0.587723	0.556718	0.960563
Cacna2d3	210.162	-0.202542	0.275346	-0.735593	0.461979	0.949955
Cacna2d4	10.2277	-0.0988627	0.472466	-0.209248	0.834255	0.991266
Cacnb1	320.593	-0.424684	0.275371	-1.54222	0.123019	0.872453
Cacnb2	175.464	-0.542934	0.240446	-2.25803	0.0239436	0.838733
Cacnb3	2910.33	0.151176	0.24616	0.614139	0.539123	0.959253
Cacnb4	488.283	-0.342993	0.196643	-1.74424	0.0811164	0.871043
Cacng1	9.83573	0.0284084	0.309392	0.0918201	0.926841	0.997976
Cacng2	1173.01	0.103168	0.270027	0.382067	0.702412	0.97913
Cacng3	106.184	-0.492427	0.315482	-1.56088	0.118553	0.872453
Cacng4	3493.17	-0.105535	0.199556	-0.528848	0.596911	0.968053
Cacng5	146.099	-1.12709	0.424359	-2.65599	0.0079076	0.783581
Cacng7	7650.21	0.117102	0.27692	0.422874	0.672387	0.973715
Cacng8	921.932	-0.263827	0.188603	-1.39885	0.161858	0.887873
Cactin	989.389	0.425284	0.222692	1.90974	0.0561668	0.866781
Cacul1	1079.41	-0.167226	0.293442	-0.569878	0.568761	0.961703
Cacybp	2678.58	0.200491	0.187127	1.07141	0.283983	0.915801
Cad	476.449	0.529385	0.257342	2.05713	0.0396742	0.866781
Cadm1	2407.43	0.0985916	0.206552	0.477321	0.633134	0.970699
Cadm2	610.953	-0.462806	0.216951	-2.13323	0.0329055	0.866781
Cadm3	3697.24	-0.13943	0.199121	-0.70023	0.483784	0.949955
Cadm4	10009.9	-0.329789	0.211662	-1.55809	0.119211	0.872453
Cadps	706.422	-0.295013	0.203491	-1.44976	0.147126	0.879393
Cadps2	128.883	-0.29595	0.301032	-0.983119	0.325549	0.931085
Cage1	15.692	-0.243141	0.413621	-0.587834	0.556643	0.960563
Calb1	232.683	0.0875096	0.331732	0.263796	0.791937	0.987207
Calb2	1090.75	-0.683896	0.387428	-1.76522	0.0775268	0.871043
Calca	34.5241	0.326149	0.3392	0.961526	0.336288	0.935847
Calcoco1	1044.65	-0.0335961	0.155175	-0.216504	0.828595	0.991266
Calcr	39.5342	-0.121612	0.502326	-0.242099	0.808704	0.989361
Calcrl	90.0614	-0.534326	0.34836	-1.53383	0.125071	0.872453
Cald1	1359.81	-0.199852	0.210525	-0.9493	0.342468	0.937521
Calhm2	77.6186	-0.137099	0.294422	-0.465655	0.641463	0.972264
Calm1	8442.83	-0.0448679	0.228464	-0.19639	0.844305	0.991266
Calm2	20732.7	-0.0897529	0.342707	-0.261894	0.793403	0.987494
Calml4	69.0709	-0.569694	0.652147	-0.873567	0.382354	0.941919
Caln1	177.245	-0.737643	0.316254	-2.33244	0.0196774	0.837349
Calr	5894.44	0.238733	0.117079	2.03909	0.0414415	0.866781
Calr3	28.9322	0.388346	0.237597	1.63448	0.102159	0.871043
Calu	4667.7	0.424215	0.163445	2.59546	0.00944648	0.797131
Caly	135.419	-0.284068	0.283276	-1.0028	0.315959	0.927978
Camk1	1033.3	-0.0152611	0.369177	-0.0413382	0.967026	0.998121
Camk1d	311.612	-0.283176	0.203001	-1.39495	0.16303	0.8897
Camk1g	446.893	0.0977443	0.206676	0.472935	0.63626	0.970732
Camk2a	574.853	-1.36153	0.393264	-3.46212	0.000535942	0.487251
Camk2b	2637.34	-0.062056	0.34658	-0.179053	0.857896	0.991738
Camk2d	831.127	-0.198057	0.246519	-0.803414	0.421735	0.94743
Camk2g	367.338	-0.497219	0.311225	-1.59762	0.110127	0.872453
Camk2n1	2365.51	-0.654034	0.233941	-2.79572	0.00517837	0.752185
Camk2n2	167.518	-0.120572	0.381625	-0.315943	0.752046	0.987207
Camk4	195.808	-0.420299	0.270699	-1.55264	0.120508	0.872453
Camkk1	254.052	-0.155972	0.288506	-0.54062	0.588769	0.965011
Camkk2	720.066	-0.160993	0.251204	-0.640888	0.521596	0.958493
Camkmt	158.364	-0.345001	0.320081	-1.07786	0.281097	0.915459
Camkv	344.308	-0.51237	0.287747	-1.78063	0.0749731	0.871043
Caml	969.418	0.0606309	0.192678	0.314675	0.753009	0.987207
Camp	14.8814	-0.269032	0.647808	-0.415296	0.677925	0.974721
Camsap1	3035.97	0.224957	0.226466	0.993333	0.320548	0.930354
Camsap2	1166.06	-0.0372038	0.136014	-0.273529	0.784447	0.987207
Camsap3	1820.32	0.0260448	0.19738	0.131953	0.895022	0.996589
[truncated: 12,376 more rows]

## Sheet: E14_ConvsMid
	baseMean	log2FoldChange	lfcSE	stat	pvalue	padj
0610005C13Rik	24.5869	0.202049	0.53077	0.380671	0.703447	0.806127
0610007P14Rik	2659.74	1.74236	0.338392	5.14894	2.61965e-07	0.00790702
0610009B22Rik	1365.78	-0.160672	0.218071	-0.736787	0.461252	0.60777
0610009E02Rik	24.9243	-0.136166	0.241954	-0.562777	0.573587	0.706193
0610009L18Rik	9.16268	-0.835465	0.389711	-2.14381	0.0320483	0.0928306
0610009O20Rik	1515.15	0.373592	0.253826	1.47184	0.141063	0.266009
0610010F05Rik	41.4719	-1.3956	0.552071	-2.52794	0.0114734	0.0500456
0610011F06Rik	266.89	-0.064757	0.198665	-0.325961	0.744454	0.836052
0610012G03Rik	1994.76	-0.0915216	0.149076	-0.613924	0.539265	0.677443
0610030E20Rik	287.327	1.20129	0.259661	4.62636	3.72144e-06	0.0129622
0610037L13Rik	513.083	0.652339	0.312641	2.08654	0.0369293	0.102612
0610038B21Rik	38.4683	-0.404038	0.380483	-1.06191	0.288277	0.441409
0610039K10Rik	9.00789	0.74322	0.483608	1.53682	0.124337	0.24363
0610040B10Rik	26.4077	0.0299389	0.319702	0.0936462	0.92539	0.955154
1110001J03Rik	3056.58	0.469104	0.200262	2.34245	0.0191575	0.0642618
1110002L01Rik	289.887	0.0307761	0.170577	0.180423	0.85682	0.911482
1110004E09Rik	212.368	0.431448	0.250372	1.72323	0.0848475	0.186361
1110004F10Rik	3327.72	-1.37921	0.466786	-2.95469	0.00312982	0.0500142
1110006O24Rik	150.677	-0.941731	0.300108	-3.13797	0.00170122	0.0489939
1110008F13Rik	2008.61	0.119076	0.158015	0.753573	0.451105	0.59933
1110008L16Rik	308.179	0.233182	0.215661	1.08124	0.279589	0.431957
1110008P14Rik	1309.35	-1.03359	0.292586	-3.53262	0.000411464	0.0292135
1110012L19Rik	143.753	-0.749164	0.289876	-2.58443	0.00975393	0.0500408
1110015O18Rik	133.811	-1.92966	0.762453	-2.53085	0.0113786	0.0500453
1110017D15Rik	187.886	-0.0113965	0.389165	-0.0292846	0.976638	0.986044
1110019D14Rik	68.0666	-0.339103	0.194647	-1.74215	0.0814827	0.181006
1110032A03Rik	691.55	-0.374457	0.227437	-1.64642	0.0996768	0.208373
1110032F04Rik	144.932	-0.41847	0.295369	-1.41677	0.15655	0.285926
1110034G24Rik	162.304	-0.350496	0.272239	-1.28745	0.197936	0.337873
1110037F02Rik	45.8786	-1.35413	0.256323	-5.2829	1.27151e-07	0.00630083
1110038B12Rik	1281.45	0.567291	0.223636	2.53667	0.0111913	0.0500447
1110038F14Rik	399.347	-0.215353	0.332594	-0.647496	0.517311	0.658239
1110051M20Rik	1504	-0.47168	0.184841	-2.55181	0.0107164	0.0500433
1110059E24Rik	568.45	-1.70947	0.487408	-3.50727	0.000452733	0.0301583
1110059G10Rik	690.381	-0.499936	0.177588	-2.81515	0.00487552	0.050023
1110065P20Rik	362.123	0.52396	0.222941	2.35021	0.0187627	0.0632444
1190002N15Rik	785.118	-0.22989	0.202751	-1.13386	0.256854	0.406389
1300002E11Rik	592.202	-0.107659	0.245411	-0.43869	0.660886	0.775408
1500009C09Rik	1160.86	-0.0487186	0.214697	-0.226918	0.820488	0.887399
1500009L16Rik	277.986	-0.804388	0.258228	-3.11504	0.00183922	0.0500027
1500011B03Rik	38.9503	0.048796	0.250765	0.194589	0.845715	0.904189
1500011K16Rik	117.301	-1.34658	0.383776	-3.50876	0.0004502	0.0301253
1500015A07Rik	134.706	-0.275678	0.214841	-1.28317	0.199431	0.339457
1500015O10Rik	947.865	0.41834	0.493776	0.847227	0.396869	0.550511
1500035N22Rik	26.4105	-0.85495	0.338036	-2.52917	0.0114334	0.0500455
1600002H07Rik	160.431	0.723059	0.247319	2.92359	0.00346025	0.0500165
1600002K03Rik	153.346	0.299458	0.224618	1.33319	0.18247	0.318575
1600012H06Rik	234.783	0.117478	0.203988	0.575908	0.564677	0.698959
1600014C10Rik	317.271	1.16466	0.322663	3.60953	0.000306757	0.0271376
1600020E01Rik	224.029	-0.646262	0.271503	-2.38032	0.0172978	0.0598723
1600023N17Rik	44.2337	0.0301494	0.232753	0.129534	0.896935	0.93677
1600029O15Rik	84.9132	0.112985	0.223219	0.50616	0.612744	0.738016
1700001C02Rik	23.3177	-0.293449	0.905688	-0.324006	0.745933	0.836593
1700001G11Rik	10.6967	-0.657477	0.34688	-1.8954	0.0580395	0.142299
1700001G17Rik	58.9279	0.358516	0.299245	1.19807	0.230889	0.37711
1700001J03Rik	7.76504	-0.885839	0.506528	-1.74885	0.0803176	0.179396
1700001K23Rik	17.8488	0.6656	0.386713	1.72117	0.0852192	0.186976
1700001L19Rik	16.834	-1.32172	0.467761	-2.82563	0.0047187	0.0500222
1700001O22Rik	127.242	0.646194	0.3088	2.0926	0.036385	0.101436
1700001P01Rik	6.58196	-0.307124	0.371086	-0.827635	0.407877	0.560816
1700003E16Rik	225.775	-0.401992	0.299134	-1.34385	0.178997	0.314319
1700003M07Rik	48.6017	-0.574671	0.272162	-2.1115	0.0347292	0.098202
1700007G11Rik	65.9117	-0.634669	0.496115	-1.27928	0.200799	0.340889
1700007K13Rik	65.0788	-1.0947	0.429656	-2.54786	0.0108386	0.0500437
1700007L15Rik	24.5145	0.40545	0.285409	1.42059	0.155435	0.284363
1700008J07Rik	73.9867	-0.241667	0.240448	-1.00507	0.314863	0.46907
1700008O03Rik	7.36938	0.132981	0.358193	0.371255	0.710447	0.811802
1700010I14Rik	16.8698	0.292029	0.352505	0.828442	0.40742	0.560513
1700011H14Rik	7.9994	-0.169612	0.618334	-0.274304	0.783851	0.862754
1700012B09Rik	24.5421	-0.398873	0.796037	-0.501073	0.61632	0.740883
1700012C14Rik	5.10668	-0.15797	0.538361	-0.293428	0.769195	0.852356
1700012D14Rik	12.5446	0.199202	0.335178	0.594317	0.5523	0.688482
1700013F07Rik	37.4793	-0.731937	0.403924	-1.81207	0.069976	0.162503
1700016A09Rik	79.108	0.4902	0.262216	1.86945	0.0615603	0.148505
1700016K19Rik	21.2181	-0.9757	0.520465	-1.87467	0.060838	0.147186
1700016L04Rik	8.98003	-0.146941	0.321315	-0.457312	0.647447	0.764633
1700017B05Rik	217.417	0.67553	0.186179	3.62838	0.000285203	0.026337
1700018L02Rik	67.1286	-0.408984	0.344294	-1.18789	0.234876	0.381567
1700020D05Rik	35.2186	-1.70085	0.555198	-3.06351	0.00218758	0.0500065
1700020I14Rik	384.491	0.0523378	0.233602	0.224047	0.822721	0.88892
1700021F05Rik	586.081	0.108831	0.248261	0.438374	0.661115	0.775572
1700024G13Rik	14.4772	0.0187736	0.73454	0.0255583	0.97961	0.987715
1700024P16Rik	8.02593	-0.553296	0.379076	-1.45959	0.144402	0.269893
1700025G04Rik	1198.67	0.465481	0.1944	2.39444	0.0166456	0.058223
1700026J14Rik	8.12622	-0.309893	0.576152	-0.537868	0.590668	0.719757
1700028P14Rik	29.8741	-1.13901	0.541553	-2.10322	0.0354463	0.0996761
1700029I15Rik	16.4138	0.145799	0.640181	0.227746	0.819844	0.886904
1700029J07Rik	56.7921	-0.39296	0.223629	-1.7572	0.0788836	0.177249
1700030C10Rik	30.4049	0.968042	0.384859	2.51532	0.0118925	0.0500466
1700030K09Rik	328.887	0.326521	0.173286	1.88429	0.0595259	0.144823
1700034I23Rik	101.88	-0.389965	0.250902	-1.55425	0.120124	0.237971
1700036A12Rik	5.61931	0.415219	0.429725	0.966245	0.333921	0.48878
1700037H04Rik	465.424	0.530855	0.224326	2.36644	0.0179599	0.0613477
1700039I01Rik	75.5558	0.63698	0.503302	1.2656	0.205656	0.346699
1700039M10Rik	10.5929	0.0405951	0.373437	0.108707	0.913435	0.947742
1700040D17Rik	21.022	0.671326	0.28853	2.32671	0.0199809	0.0662867
1700040L02Rik	8.9081	-0.873623	0.596396	-1.46484	0.142966	0.268359
1700052K11Rik	343.281	-0.606718	0.223012	-2.72056	0.00651712	0.0500298
1700054O19Rik	7.48449	0.641718	0.339497	1.8902	0.0587312	0.143563
1700055D18Rik	99.5101	0.146925	0.279782	0.52514	0.599486	0.727146
1700056E22Rik	22.0293	0.652118	0.441791	1.47608	0.139923	0.264468
1700063D05Rik	19.4546	0.519664	0.489736	1.06111	0.288639	0.441774
1700065J18Rik	57.5473	-0.629017	0.533591	-1.17884	0.238463	0.385505
1700066M21Rik	32.4575	-0.263043	0.337343	-0.77975	0.435538	0.586297
1700071K01Rik	18.564	-0.989151	0.562962	-1.75705	0.0789095	0.177279
1700084E18Rik	25.5404	0.191892	0.308174	0.622675	0.533498	0.672434
1700084J12Rik	17.6908	0.63367	0.480827	1.31787	0.187546	0.325245
1700086D15Rik	10.9404	-1.16298	0.61083	-1.90393	0.0569199	0.140481
1700086L19Rik	152.548	-1.3938	0.336555	-4.14137	3.45236e-05	0.0165626
1700086O06Rik	7.8568	-0.45026	0.355926	-1.26504	0.205857	0.346916
1700086P04Rik	6.24643	-0.638998	0.540351	-1.18256	0.236983	0.383895
1700093K21Rik	10.7603	-0.720584	0.317669	-2.26835	0.0233078	0.0737132
1700094D03Rik	812.76	0.157458	0.151881	1.03672	0.299866	0.454228
1700095J03Rik	22.6588	-0.0880173	0.393107	-0.223902	0.822834	0.888925
1700096K18Rik	9.57664	-0.163491	0.541188	-0.302096	0.762579	0.848205
1700102H20Rik	46.44	0.264289	0.312827	0.844841	0.3982	0.551553
1700102P08Rik	30.9246	0.038437	0.209645	0.183344	0.854528	0.910094
1700105P06Rik	48.6707	-0.0511258	0.334168	-0.152994	0.878403	0.924788
1700109H08Rik	380.202	-0.66338	0.206169	-3.21765	0.00129246	0.044054
1700112E06Rik	13.2142	0.216736	0.321339	0.674476	0.500009	0.642566
1700113A16Rik	210.825	0.714653	0.236929	3.01632	0.00255866	0.0500093
1700120C14Rik	34.2312	-0.111281	0.258467	-0.430542	0.666801	0.780188
1700123L14Rik	27.961	-0.336094	0.384446	-0.874229	0.381994	0.53693
1700123M08Rik	9.44248	0.371575	0.324589	1.14476	0.25231	0.401068
1700123O20Rik	660.512	0.595937	0.195411	3.04967	0.00229097	0.0500069
1810010H24Rik	25.3575	-0.26893	0.26395	-1.01887	0.308267	0.462871
1810011H11Rik	7.24969	0.174702	0.402082	0.434493	0.66393	0.778259
1810011O10Rik	222.708	-0.040266	0.245218	-0.164205	0.86957	0.918739
1810013L24Rik	562.249	-0.449896	0.362489	-1.24113	0.214558	0.357313
1810020O05Rik	6.07771	-0.397891	0.593764	-0.670116	0.502784	0.645201
1810026B05Rik	510.586	-0.412852	0.299556	-1.37821	0.168137	0.300674
1810026J23Rik	442.499	1.80726	0.33382	5.41387	6.16755e-08	0.00284133
1810030O07Rik	956.513	-0.631696	0.221317	-2.85427	0.00431365	0.0500204
1810032O08Rik	258.681	1.24005	0.3352	3.69943	0.000216082	0.0249372
1810041L15Rik	12.37	0.584545	0.285814	2.0452	0.0408355	0.110462
1810043G02Rik	609.342	0.355278	0.260329	1.36473	0.172339	0.30602
1810043H04Rik	566.603	0.673519	0.225616	2.98525	0.00283351	0.0500123
1810044D09Rik	65.2884	-0.667235	0.266162	-2.50687	0.0121805	0.0500474
1810055G02Rik	2227.96	0.812366	0.199962	4.06261	4.85269e-05	0.0176099
1810058I24Rik	2208.5	-0.805025	0.34694	-2.32036	0.0203215	0.0670347
2010001A14Rik	16.416	-1.02875	0.45972	-2.23778	0.0252352	0.0779755
2010107E04Rik	4073.25	-0.553368	0.232414	-2.38096	0.0172677	0.0598159
2010107G12Rik	8.98291	0.164959	0.32286	0.510932	0.609399	0.735108
2010107G23Rik	415.17	-0.307476	0.240176	-1.28021	0.200471	0.340617
2010110K18Rik	28.8941	0.584941	0.345083	1.69508	0.0900611	0.194062
2010111I01Rik	151.131	-0.189815	0.203603	-0.932283	0.35119	0.507411
2010204K13Rik	118.154	-0.234556	0.392243	-0.597988	0.549848	0.686383
2010300C02Rik	25.1587	-0.658441	0.38113	-1.7276	0.08406	0.185231
2010308F09Rik	6.66596	0.150157	0.337789	0.444528	0.656661	0.771864
2010315B03Rik	112.04	-0.715433	0.221263	-3.2334	0.00122326	0.043121
2010320M18Rik	477.856	-0.235531	0.235044	-1.00207	0.31631	0.470783
2210008F06Rik	27.6601	0.0240409	0.27653	0.086938	0.930721	0.957795
2210013O21Rik	1180.52	-0.294504	0.242852	-1.21269	0.225249	0.370614
2210016F16Rik	328.058	-0.350241	0.177041	-1.9783	0.0478951	0.12404
2210016L21Rik	1130.06	0.381359	0.17791	2.14355	0.0320692	0.0928576
2210404O09Rik	275.147	-0.788011	0.340803	-2.31222	0.0207657	0.068087
2210408I21Rik	349.976	-0.489261	0.183731	-2.66292	0.00774655	0.0500342
2310001H17Rik	8.93737	-0.432901	0.430652	-1.00522	0.314789	0.46907
2310007B03Rik	5.89951	-0.17821	0.759557	-0.234624	0.814501	0.882864
2310009B15Rik	643.729	-0.308271	0.214331	-1.43829	0.150351	0.277591
2310010J17Rik	12.7152	-0.957805	0.423842	-2.25981	0.0238327	0.0748916
2310011J03Rik	91.4044	0.545354	0.260541	2.09316	0.0363352	0.101356
2310015A10Rik	36.936	0.414401	0.271881	1.5242	0.127458	0.247628
2310022A10Rik	553.89	0.124216	0.139005	0.893603	0.371534	0.526206
2310022B05Rik	2118.57	0.127396	0.129915	0.980615	0.326783	0.481495
2310030G06Rik	30.5384	0.196903	0.22559	0.872833	0.382754	0.537258
2310033P09Rik	618.897	0.391899	0.294927	1.3288	0.183915	0.320703
2310034G01Rik	52.6687	-1.00993	0.311564	-3.24148	0.00118909	0.042753
2310035C23Rik	1853.78	0.302723	0.158499	1.90994	0.0561412	0.139248
2310036O22Rik	5935.43	0.358892	0.19794	1.81314	0.0698109	0.162285
2310039H08Rik	1241.64	-0.747193	0.241652	-3.09202	0.00198797	0.0500042
2310040G24Rik	76.6787	1.23055	0.256433	4.79871	1.59695e-06	0.0121039
2310057M21Rik	202.378	-0.547297	0.253039	-2.1629	0.0305489	0.0898448
2310061I04Rik	311.881	-0.931269	0.212584	-4.38072	1.18289e-05	0.0148309
2310067E19Rik	386.087	-1.24541	0.395713	-3.14726	0.00164811	0.0486151
2310068J16Rik	29.6547	-0.0123843	0.386125	-0.0320733	0.974414	0.984551
2310069G16Rik	11.0792	-1.12504	0.402966	-2.7919	0.00523991	0.0500244
2310075K07Rik	15.5274	0.0548803	0.306539	0.179032	0.857913	0.912293
2410004B18Rik	812.747	0.294455	0.174975	1.68284	0.0924051	0.197337
2410004I01Rik	35.7213	-0.497252	0.263466	-1.88735	0.0591136	0.144209
2410004P03Rik	113.63	-0.234597	0.55234	-0.424734	0.671031	0.783336
2410006H16Rik	1948.25	0.348834	0.248514	1.40368	0.160414	0.290896
2410015M20Rik	1878.05	-0.473969	0.167273	-2.8335	0.00460409	0.0500217
2410016O06Rik	218.366	-0.57889	0.243707	-2.37536	0.0175321	0.0603463
2410022M11Rik	75.8514	-0.577861	0.327346	-1.76529	0.0775151	0.174964
2410089E03Rik	34.7119	-0.252887	0.254157	-0.995002	0.319735	0.474149
2410124H12Rik	7.4775	-0.106788	0.685299	-0.155827	0.87617	0.923124
2410131K14Rik	692.747	-0.111155	0.156602	-0.709792	0.477833	0.623232
2410137M14Rik	6.9516	0.145106	0.355406	0.408282	0.683066	0.792455
2500002B13Rik	386.13	0.549169	0.223653	2.45545	0.014071	0.0516514
2500004C02Rik	75.9279	-0.173146	0.321599	-0.538392	0.590306	0.719439
2510009E07Rik	161.918	-0.513081	0.348621	-1.47175	0.14109	0.266009
2510039O18Rik	949.509	0.696269	0.254053	2.74065	0.00613184	0.0500282
2610001J05Rik	528.049	-0.426705	0.16502	-2.58578	0.0097159	0.0500407
2610002M06Rik	239.021	-0.867309	0.310644	-2.79197	0.00523877	0.0500244
2610008E11Rik	366.274	0.680826	0.232022	2.93432	0.00334281	0.0500156
2610020C07Rik	14.5901	-0.294395	0.339604	-0.866879	0.386008	0.540124
2610020H08Rik	35.2555	-0.55912	0.321602	-1.73854	0.0821149	0.181929
2610021A01Rik	167.728	0.206487	0.212183	0.973152	0.330478	0.484835
2610035D17Rik	607.392	-0.292341	0.24074	-1.21434	0.224616	0.369787
2610035F20Rik	11.3491	-0.313019	0.363194	-0.861852	0.388769	0.542539
2610044O15Rik8	119.185	0.103624	0.164801	0.628784	0.529491	0.669292
2610203C22Rik	36.2805	0.222299	0.253192	0.877985	0.379952	0.534851
2610301B20Rik	1293.05	0.399796	0.141142	2.83259	0.0046173	0.0500217
2610306M01Rik	163.397	-1.0109	0.235524	-4.29214	1.76963e-05	0.0155403
2610307P16Rik	693.357	0.587858	0.236494	2.48572	0.0129289	0.0500486
2610316D01Rik	490.718	-0.523282	0.247022	-2.11837	0.0341441	0.0970587
2610318N02Rik	16.8076	0.296786	0.34224	0.867185	0.385841	0.539983
2610507B11Rik	1784.89	0.316753	0.227313	1.39346	0.163479	0.294767
2610507I01Rik	264.015	0.319222	0.210869	1.51384	0.130067	0.251166
2700049A03Rik	534.261	-0.118048	0.240911	-0.490007	0.624129	0.746802
2700054A10Rik	90.3069	-1.21402	0.27743	-4.37593	1.20917e-05	0.0148415
2700060E02Rik	1973.62	-0.148052	0.225915	-0.655343	0.512247	0.65399
2700062C07Rik	687.645	1.14125	0.246723	4.6256	3.73507e-06	0.0129945
2700069I18Rik	257.54	0.525059	0.443554	1.18375	0.23651	0.383435
2700081O15Rik	1663.22	1.07457	0.253921	4.23192	2.31705e-05	0.0160028
2700094K13Rik	1841.89	1.91796	0.541256	3.54354	0.000394796	0.0500009
2700097O09Rik	170.913	-0.0155695	0.22177	-0.0702058	0.94403	0.965913
2810001G20Rik	66.5267	0.172733	0.277421	0.62264	0.533521	0.672434
2810002D19Rik	346.511	0.461014	0.210759	2.18741	0.0287129	0.085876
2810004N23Rik	681.637	-0.562388	0.235907	-2.38394	0.0171284	0.0594448
2810006K23Rik	536.468	0.452334	0.146679	3.08383	0.00204354	0.0500052
2810013P06Rik	572.989	-0.426533	0.219276	-1.94519	0.0517523	0.131193
2810021J22Rik	109.837	0.0467284	0.22762	0.205291	0.837345	0.898677
2810025M15Rik	1083.63	-0.427855	0.322159	-1.32809	0.18415	0.320956
2810029C07Rik	46.6348	-0.614022	0.560927	-1.09466	0.273668	0.425407
2810032G03Rik	76.7872	-1.07547	0.300596	-3.57778	0.000346531	0.0280284
2810403A07Rik	2011.1	0.510958	0.23775	2.14914	0.0316231	0.0919353
2810403D21Rik	11.9934	-1.16074	0.418676	-2.77241	0.00556423	0.0500256
2810407A14Rik	9.3185	-0.415448	0.308976	-1.3446	0.178755	0.314011
2810408A11Rik	272.721	-0.813654	0.235499	-3.45501	0.000550264	0.0321979
2810410L24Rik	376.655	0.139437	0.248869	0.560281	0.575288	0.707363
2810417H13Rik	2093.84	-0.249772	0.263295	-0.94864	0.342804	0.498455
2810428I15Rik	821.461	1.00045	0.276832	3.61393	0.000301592	0.0269341
2810429I04Rik	192.452	-0.322834	0.195065	-1.655	0.0979238	0.205695
2810454H06Rik	17.7111	-0.20988	0.361524	-0.580544	0.561548	0.695871
2810459M11Rik	107.475	-0.936433	0.312944	-2.99234	0.00276849	0.0500118
2810474O19Rik	381.762	0.0423187	0.216234	0.195708	0.844839	0.903862
2900005J15Rik	11.6976	-0.0160918	0.555867	-0.0289491	0.976905	0.986244
2900009J06Rik	56.044	-0.772956	0.29868	-2.5879	0.00965622	0.0500405
2900011O08Rik	2413.94	-0.113914	0.211458	-0.538707	0.590089	0.719235
2900026A02Rik	1428.62	-0.179116	0.240331	-0.745289	0.456097	0.60304
2900040C04Rik	24.3802	-2.45444	1.00889	-2.43281	0.014982	0.0541303
2900055J20Rik	72.362	-0.343527	0.377361	-0.910339	0.362644	0.518116
2900060B14Rik	27.5237	-0.146324	0.346647	-0.422111	0.672944	0.784927
2900076A07Rik	271.347	-0.34133	0.180996	-1.88584	0.0593162	0.14451
2900079G21Rik	18.9831	-0.580236	0.254902	-2.27631	0.0228273	0.0726524
2900092D14Rik	166.083	-0.148487	0.247136	-0.60083	0.547953	0.684677
3000002C10Rik	154.723	0.265716	0.188507	1.40958	0.158664	0.288677
3010026O09Rik	126.901	1.51268	0.382843	3.95117	7.77714e-05	0.0190828
3110002H16Rik	878.436	0.0222449	0.121808	0.182623	0.855093	0.910393
3110009E18Rik	79.5521	-0.705027	0.31861	-2.21282	0.0269101	0.0818543
3110021A11Rik	106.383	0.423693	0.176147	2.40534	0.0161574	0.0569343
3110035E14Rik	40.9353	-0.30121	0.334684	-0.899984	0.368129	0.522992
3110039I08Rik	608.226	-0.695434	0.326441	-2.13035	0.0331427	0.0950352
3110040M04Rik	29.1677	0.510797	0.851865	0.599622	0.548758	0.685443
3110040N11Rik	258.72	-0.242098	0.164479	-1.4719	0.141047	0.266009
3110043O21Rik	174.734	-0.136215	0.153066	-0.88991	0.373514	0.528451
3110045C21Rik	13.5994	-0.242769	0.284166	-0.854323	0.392926	0.546483
3110056K07Rik	54.3798	-0.713308	0.350351	-2.03598	0.0417525	0.112251
3110062M04Rik	43.6396	0.0368401	0.312594	0.117853	0.906185	0.942546
3110070M22Rik	27.0025	-0.677782	0.752292	-0.900956	0.367612	0.522588
3110082I17Rik	189.696	0.334708	0.204185	1.63924	0.101164	0.210676
3300002A11Rik	38.6318	-0.217765	0.517445	-0.420846	0.673867	0.785583
3632451O06Rik	317.725	0.544025	0.202628	2.68484	0.00725642	0.0500327
3632454L22Rik	14.5389	0.00240372	0.350881	0.00685051	0.994534	0.997297
3830406C13Rik	499.649	0.012878	0.154702	0.083244	0.933658	0.959778
3830408C21Rik	14.6955	0.048623	0.276746	0.175695	0.860534	0.913552
3830432H09Rik	7.9393	-0.0629011	0.759618	-0.0828062	0.934006	0.959853
3930402G23Rik	9.50054	-0.377326	0.516738	-0.730207	0.465264	0.611755
4430402I18Rik	24.0301	-1.44493	0.334384	-4.32115	1.55218e-05	0.0153289
4632404H12Rik	8.37929	-0.320506	0.362655	-0.883775	0.376818	0.531866
4632415L05Rik	406.455	1.12737	0.298628	3.77517	0.000159899	0.0226783
4632427E13Rik	458.536	0.120609	0.559766	0.215464	0.829406	0.893452
4732491K20Rik	100.309	-0.262675	0.155198	-1.69251	0.0905489	0.194656
4831440E17Rik	129.661	0.725555	0.258824	2.80327	0.00505872	0.0500238
4833420G17Rik	188.226	-1.46742	0.842588	-1.74157	0.0815842	0.181174
4833422M21Rik	11.9705	-1.16515	0.362543	-3.21382	0.00130984	0.0442013
4833427G06Rik	62.2565	-0.179466	0.798209	-0.224836	0.822107	0.888543
4833439L19Rik	9221.09	0.387273	0.20586	1.88124	0.0599391	0.145579
4833447I15Rik	9.24143	-1.20996	0.39927	-3.03043	0.00244202	0.0500081
4921504A21Rik	14.1564	-0.0872559	0.286449	-0.304612	0.760661	0.846717
4921524J17Rik	333.452	-0.502612	0.209239	-2.40209	0.0163015	0.0572581
4921531C22Rik	23.9311	0.446588	0.3221	1.38649	0.165598	0.297684
4921536K21Rik	21.061	-0.176288	0.268778	-0.655889	0.511896	0.653703
4930402H24Rik	465.631	-0.667432	0.311555	-2.14226	0.0321723	0.0930338
4930404H24Rik	17.4053	-0.401106	0.471556	-0.850601	0.394991	0.548761
4930405A21Rik	37.4735	1.09629	0.29413	3.72721	0.000193608	0.0241539
4930412F12Rik	70.724	-0.659404	0.263193	-2.5054	0.0122314	0.0500475
4930412O13Rik	7.38895	0.714165	0.449838	1.58761	0.112376	0.226993
4930415F15Rik	11.8215	-7.64937e-05	0.313542	-0.000243966	0.999805	0.999805
4930426D05Rik	9.10905	-0.388158	0.50312	-0.771503	0.440409	0.590623
4930426L09Rik	16.1337	-0.237545	0.356073	-0.667124	0.504693	0.647069
4930427A07Rik	73.6842	0.615753	0.327628	1.87943	0.0601862	0.14608
4930429B21Rik	89.2348	0.121292	0.370571	0.32731	0.743434	0.835235
4930430F08Rik	563.897	0.129788	0.183278	0.708147	0.478854	0.624082
4930430J02Rik	9.91813	-0.359538	0.470108	-0.764798	0.444392	0.594343
4930432K21Rik	43.7341	0.26773	0.175212	1.52804	0.126504	0.246422
4930444P10Rik	12.7167	-0.298433	0.360292	-0.828309	0.407495	0.560562
4930447C04Rik	21.6437	-0.867046	0.522483	-1.65947	0.097021	0.204198
4930447F24Rik	24.1661	-0.0887035	0.526438	-0.168498	0.866192	0.916664
4930447M23Rik	42.5903	-0.121689	0.307164	-0.396171	0.691979	0.798312
4930451G09Rik	217.954	-0.23534	0.191059	-1.23177	0.218035	0.361484
4930452B06Rik	147.439	0.403919	0.311764	1.29559	0.195117	0.33451
4930453N24Rik	1440.5	0.892575	0.190204	4.69273	2.69588e-06	0.0127056
4930480K23Rik	6.04389	-1.69019	0.747593	-2.26084	0.0237693	0.0747728
4930481A15Rik	7.31848	-0.385463	0.555501	-0.693902	0.487744	0.631815
4930487H11Rik	269.102	0.0365593	0.45409	0.080511	0.935831	0.960903
4930488L21Rik	66.5193	0.409608	0.336282	1.21805	0.223206	0.368018
4930503L19Rik	59.8197	-0.360402	0.35552	-1.01373	0.31071	0.465049
4930507D05Rik	41.5248	0.111061	0.310408	0.35779	0.720501	0.819284
4930515G01Rik	260.256	0.770356	0.292347	2.63507	0.00841188	0.0500365
4930520O04Rik	9.46429	-0.209004	0.281946	-0.74129	0.458517	0.605005
4930522L14Rik	29.0939	-0.459106	0.236782	-1.93894	0.0525087	0.132498
4930523C07Rik	29.8025	-0.0469069	0.285949	-0.164039	0.8697	0.918808
4930526I15Rik	749.748	0.194933	0.199288	0.978145	0.328003	0.482295
4930528A17Rik	7.71995	-0.0376555	0.546672	-0.0688814	0.945084	0.966576
4930539E08Rik	15.3312	0.0690238	0.37816	0.182525	0.85517	0.910407
4930539J05Rik	61.8921	-0.362632	0.350195	-1.03551	0.300429	0.454694
4930543D07Rik	9.75475	-0.449936	0.651086	-0.691055	0.489531	0.633406
4930544D05Rik	7.17262	-0.26514	0.629229	-0.421373	0.673483	0.785427
4930557A04Rik	21.1569	0.00769795	0.574509	0.0133992	0.989309	0.99377
4930563D23Rik	5.47164	-0.465803	0.884239	-0.526785	0.598343	0.725883
4930563E22Rik	35.5794	0.691167	0.387796	1.78229	0.0747015	0.170594
4930564C03Rik	49.7515	1.18744	0.460547	2.57833	0.00992781	0.0500411
4930570G19Rik	8.83825	0.412935	0.461227	0.895297	0.370628	0.525318
4930577N17Rik	98.6674	-1.02679	0.260269	-3.94511	7.97637e-05	0.0191535
4930578C19Rik	31.5927	0.154969	0.325268	0.476436	0.633764	0.754221
4930578M01Rik	21.5779	-0.265721	0.478503	-0.555318	0.578677	0.710183
4930579G18Rik	8.27073	0.163501	0.547383	0.298696	0.765172	0.849946
4930579K19Rik	50.2478	-0.168106	0.264331	-0.635968	0.524797	0.665247
4930594C11Rik	41.9657	0.0184377	0.389366	0.047353	0.962232	0.977591
4930596I21Rik	23.1702	-0.690087	0.455404	-1.51533	0.129689	0.250637
4931406C07Rik	1238.38	-0.296748	0.183697	-1.61542	0.106219	0.218177
4931406P16Rik	180.337	-0.184755	0.191631	-0.964118	0.334987	0.489887
4931414P19Rik	171.246	-0.531326	0.306451	-1.73381	0.0829525	0.183281
4931428F04Rik	468.145	0.754309	0.252058	2.9926	0.00276614	0.0500117
4931440F15Rik	10.3299	-0.369303	0.397704	-0.928587	0.353103	0.509276
4932416H05Rik	115.072	-0.052991	0.309416	-0.171261	0.864018	0.915723
4932438A13Rik	471.2	-0.405888	0.212871	-1.90673	0.0565556	0.139791
4932438H23Rik	11.0138	-0.334727	0.512953	-0.65255	0.514047	0.655642
4932443I19Rik	18.7406	-0.0146311	0.36833	-0.0397229	0.968314	0.981114
4933403O08Rik	5.72644	-0.252625	0.399146	-0.632915	0.526789	0.666824
4933404O12Rik	311.667	0.308287	0.281597	1.09478	0.273612	0.425397
4933405O20Rik	26.8995	0.572845	0.466555	1.22782	0.219515	0.363193
4933406B17Rik	6.69377	-0.190623	0.679388	-0.280581	0.779032	0.859179
4933406C10Rik	9.14548	-0.780373	0.396284	-1.96923	0.0489268	0.125911
4933407L21Rik	36.8399	-0.269958	0.251329	-1.07412	0.282768	0.435736
4933408B17Rik	49.9339	0.438762	0.259085	1.69351	0.0903589	0.194394
4933411K16Rik	21.1192	1.04737	0.385061	2.72001	0.00652806	0.0500298
4933412E12Rik	30.6317	0.123119	0.273186	0.450678	0.652221	0.768362
4933415F23Rik	10.3982	0.851213	0.599884	1.41896	0.15591	0.285121
4933416C03Rik	5.91616	-0.113984	0.515347	-0.221179	0.824953	0.89027
4933417G07Rik	179.668	0.18022	0.258614	0.696868	0.485886	0.630153
4933421O10Rik	110.208	-0.558899	0.218427	-2.55875	0.010505	0.0500428
4933427D14Rik	731.837	0.0407677	0.229949	0.177291	0.85928	0.913077
4933427E11Rik	22.0649	0.306643	0.389913	0.786439	0.43161	0.582328
4933427G17Rik	6.42352	-1.35242	0.469327	-2.88161	0.00395653	0.0500187
4933430I17Rik	29.6778	0.421051	0.227243	1.85287	0.0639015	0.152553
4933430M04Rik	6.73698	1.31309	0.434552	3.02172	0.00251344	0.0500087
4933431E20Rik	156.472	0.403147	0.273489	1.47409	0.140458	0.265232
4933432I09Rik	24.3947	-0.66176	0.325322	-2.03417	0.0419344	0.112633
4933434E20Rik	886.751	-0.319166	0.159608	-1.99968	0.0455346	0.119556
4933439C10Rik	377.712	-0.348177	0.1412	-2.46584	0.0136693	0.050606
4933439K11Rik	9.29163	0.5359	0.355473	1.50757	0.131666	0.253428
5031414D18Rik	11.3091	-0.0739323	0.300657	-0.245902	0.805758	0.876789
5031425E22Rik	461.314	-0.67042	0.231307	-2.8984	0.00375077	0.0500177
5031426D15Rik	23.2034	-0.868715	0.364249	-2.38495	0.0170816	0.0593401
5031434O11Rik	11.8738	-0.923813	0.343304	-2.69095	0.00712488	0.0500322
5031439G07Rik	2334.48	0.229769	0.167075	1.37525	0.169055	0.301919
5033404E19Rik	15.0407	0.835787	0.535699	1.56018	0.118718	0.236241
5033430I15Rik	23.477	0.127218	0.281943	0.451219	0.651831	0.767966
5330417C22Rik	369.673	0.307131	0.193667	1.58588	0.112767	0.227437
5330434G04Rik	49.5288	-0.238325	0.237311	-1.00427	0.315248	0.469546
5430402O13Rik	14.4284	-0.762791	0.30566	-2.49556	0.012576	0.0500479
5430431A17Rik	8.61996	-0.329323	0.607314	-0.542261	0.587638	0.71723
5530601H04Rik	251.748	-0.232771	0.201218	-1.15681	0.24735	0.395566
5730408K05Rik	75.1437	-1.17989	0.322741	-3.65583	0.000256348	0.0261075
5730409E04Rik	45.1444	-1.56468	0.441699	-3.54241	0.000396485	0.0287586
5730409K12Rik	22.0669	-0.220875	0.29118	-0.758553	0.44812	0.5972
5730416F02Rik	10.8544	0.717555	0.421076	1.7041	0.088363	0.191603
5730435O14Rik	6.53524	0.333929	0.426251	0.783409	0.433387	0.584063
5730455P16Rik	614.877	0.492191	0.231292	2.12801	0.0333364	0.0953989
5730480H06Rik	110.396	-0.143339	0.224481	-0.638537	0.523124	0.663627
5730522E02Rik	37.2489	-1.02997	0.246088	-4.18536	2.84709e-05	0.0164173
5730559C18Rik	673.2	0.730345	0.235204	3.10516	0.00190177	0.0500034
5830432E09Rik	6.6279	0.831148	0.427132	1.94588	0.051669	0.131006
5830454E08Rik	40.6616	0.691548	0.267298	2.58718	0.00967642	0.0500406
5930403L14Rik	525.127	1.01829	0.285359	3.56846	0.000359088	0.0282508
5930403N24Rik	8.13598	-0.743608	0.476825	-1.5595	0.118879	0.236356
5930412G12Rik	18.0335	-0.371984	0.495551	-0.750648	0.452865	0.600534
5930430L01Rik	16.7743	-0.326875	0.342933	-0.953175	0.340501	0.496068
6030419C18Rik	997.37	0.124093	0.224535	0.552668	0.580491	0.711429
6030443J06Rik	33.1971	0.332948	0.234111	1.42218	0.154973	0.283808
6030458C11Rik	181.638	-1.72073	0.344861	-4.98963	6.0496e-07	0.0115886
6230400D17Rik	301.043	-0.186868	0.33825	-0.552456	0.580636	0.711511
6330403K07Rik	1977.24	-0.00547616	0.220547	-0.0248299	0.980191	0.987882
6330407A03Rik	18.0194	0.705992	0.468583	1.50665	0.131899	0.253572
6330408A02Rik	261.085	0.244813	0.263251	0.929961	0.352392	0.508764
6330409D20Rik	30.3668	0.488511	0.203399	2.40174	0.0163173	0.0572994
6330415B21Rik	289.195	-0.285919	0.353831	-0.808067	0.419052	0.570896
6330416G13Rik	64.9112	0.146493	0.215704	0.679137	0.497051	0.64015
6430411K18Rik	818.931	-0.0707942	0.20246	-0.34967	0.726586	0.824166
6430548M08Rik	889.052	0.588002	0.278711	2.10972	0.0348828	0.0984996
6430571L13Rik	48.8263	-0.283155	0.288846	-0.980298	0.326939	0.481647
6430573F11Rik	31.0367	-0.4122	0.306486	-1.34492	0.17865	0.313903
6430628N08Rik	8.55284	0.990442	0.800758	1.23688	NA	NA
6530402F18Rik	1512.62	0.129169	0.258408	0.499862	0.617172	0.741657
6530403H02Rik	9.16651	-0.853039	0.325728	-2.61887	0.00882223	0.0500378
6720468P15Rik	6.84534	-0.172748	0.332381	-0.519729	0.603253	0.730424
6720483E21Rik	12.0005	-0.080046	0.295481	-0.270901	0.786467	0.863896
8030462N17Rik	52.6888	-0.493781	0.271692	-1.81743	0.0691509	0.161224
8430408G22Rik	77.8206	0.118602	0.268083	0.442409	0.658193	0.773225
8430429K09Rik	11.1787	-1.03409	0.425429	-2.43069	0.0150702	0.0543524
8430431K14Rik	9.02362	-1.39593	0.683017	-2.04377	0.0409763	0.110728
9030617O03Rik	72.2269	0.518716	0.321944	1.6112	0.107136	0.219334
9030624J02Rik	1879.31	-0.247584	0.194636	-1.27203	0.203362	0.343892
9130011E15Rik	377.012	-0.479675	0.168759	-2.84237	0.00447798	0.0500211
9130023H24Rik	89.0472	-0.056508	0.214074	-0.263965	0.791807	0.867701
9130221H12Rik	572.335	-0.0327377	0.214222	-0.152822	0.878539	0.924788
9130401M01Rik	508.123	-0.432519	0.172975	-2.50047	0.0124028	0.0500478
9230105E05Rik	8.65529	0.22056	0.565105	0.390299	0.696315	0.801047
9230110C19Rik	429.285	-0.253284	0.197985	-1.27931	0.20079	0.340889
9230114K14Rik	25.0985	0.963009	0.302115	3.18756	0.00143478	0.0458745
9330102E08Rik	44.3309	-0.621533	0.232012	-2.67888	0.00738679	0.0500331
9330104G04Rik	18.7094	0.793206	0.398348	1.99124	0.0464544	0.121354
9330117O12Rik	5.23999	0.161269	0.463059	0.348268	0.727639	0.824616
9330133O14Rik	1153.46	0.443493	0.275021	1.61258	0.106836	0.219024
9330155M09Rik	12.0918	-0.682256	0.546417	-1.2486	0.211811	0.354186
9330159F19Rik	3164.69	-0.0281099	0.19708	-0.142632	0.886581	0.930035
9330182L06Rik	381.898	0.638327	0.279277	2.28564	0.0222753	0.0716143
9430015G10Rik	147.425	0.604978	0.205436	2.94485	0.00323116	0.0500148
9430016H08Rik	318.169	0.223624	0.275644	0.81128	0.417205	0.569037
9430020K01Rik	510.361	-0.0698543	0.239953	-0.291117	0.770962	0.853547
9430038I01Rik	52.407	-0.407918	0.503593	-0.810015	0.417931	0.56975
9430065F17Rik	10.2305	-1.31781	0.328848	-4.00736	6.14012e-05	0.0183354
9430078K24Rik	21.6338	0.844268	0.291982	2.89151	0.00383398	0.0500181
9430083A17Rik	138.57	0.819161	0.318935	2.56842	0.0102162	0.050042
9430091E24Rik	59.4816	-0.242422	0.231058	-1.04918	0.294093	0.447927
9530026P05Rik	7.20875	0.252524	0.40454	0.624225	0.53248	0.671701
9530027J09Rik	13.2141	-0.544646	0.415835	-1.30977	0.190275	0.328819
9530051G07Rik	47.5432	-0.362936	0.298087	-1.21755	0.223394	0.368176
9530059O14Rik	17.2678	0.586241	0.454392	1.29017	0.196993	0.336715
9530068E07Rik	2260.77	-0.579526	0.232667	-2.49079	0.012746	0.0500482
9530077C05Rik	80.6555	0.143405	0.201752	0.7108	0.477208	0.622751
9530091C08Rik	41.1167	-1.70693	0.490025	-3.48335	0.000495182	0.0308277
9630028B13Rik	86.0892	-0.458919	0.308834	-1.48597	0.137286	0.260867
9830147E19Rik	84.2062	-0.598982	0.261228	-2.29295	0.0218508	0.0706214
9930012K11Rik	11.9244	-0.308914	0.364893	-0.846588	0.397225	0.550799
9930021J03Rik	116.684	-0.470905	0.287716	-1.6367	0.101693	0.21147
9930038B18Rik	6.69343	0.504132	0.364362	1.3836	0.166481	0.298894
9930104L06Rik	321.895	-0.0611674	0.199716	-0.306272	0.759398	0.846062
9930111H07Rik	9.26519	-0.977462	0.657293	-1.4871	0.136988	0.260474
A130010J15Rik	70.6308	0.600832	0.215057	2.79383	0.0052088	0.0500243
A230006K03Rik	18.58	-1.3826	0.481115	-2.87374	0.00405637	0.0500191
A230046K03Rik	209.041	-0.335567	0.242621	-1.38309	0.166638	0.299063
A230050P20Rik	75.3581	-1.02377	0.36451	-2.80861	NA	NA
A230051N06Rik	90.6407	0.173958	0.250852	0.693468	0.488016	0.631981
A230056P14Rik	86.2161	0.0214568	0.198824	0.107919	0.91406	0.948109
A230057D06Rik	66.8135	-0.247725	0.223824	-1.10678	0.268389	0.420024
A230070E04Rik	33.4064	0.775927	0.380611	2.03863	0.0414866	0.111746
A230103O09Rik	15.9514	-0.763944	0.503004	-1.51876	0.128822	0.24937
A2m	36.5172	0.0916403	0.356758	0.25687	0.797279	0.871354
A330023F24Rik	65.606	-0.88431	0.283907	-3.11479	0.00184076	0.0500027
A330035P11Rik	8.31598	-0.078618	0.500869	-0.156963	0.875274	0.922575
A330048O09Rik	175.839	-0.614043	0.312419	-1.96545	0.0493625	0.126679
A330069E16Rik	18.5715	-0.356503	0.409624	-0.870316	0.384128	0.53839
A330074K22Rik	115.253	-0.940917	0.377236	-2.49424	0.0126227	0.0500479
A330076H08Rik	69.1824	-1.43408	0.493402	-2.90651	0.00365483	0.0500172
A330102I10Rik	35.5099	-1.08079	0.330942	-3.26578	0.00109161	0.0410334
A3galt2	101.943	0.626452	0.26213	2.38985	0.0168551	0.058725
A430005L14Rik	1291.85	0.877116	0.218165	4.02043	5.80915e-05	0.0181909
A430033K04Rik	264.496	0.390384	0.176456	2.21236	0.0269421	0.0819179
A430035B10Rik	5.03589	-0.644296	0.469898	-1.37114	0.170331	0.303627
A430046D13Rik	16.9413	-1.04604	0.48566	-2.15385	0.0312518	0.0912091
A430078G23Rik	20.2079	-0.176891	0.365603	-0.483835	0.628503	0.750341
A430105I19Rik	12.4063	0.182825	0.520874	0.350996	0.725591	0.82343
A430105J06Rik	7.5744	-0.463854	0.352662	-1.3153	0.18841	0.326348
A430110L20Rik	132.743	-0.227901	0.208318	-1.094	0.273954	0.425788
A4galt	139.251	-0.00508078	0.327843	-0.0154976	0.987635	0.992718
A530058N18Rik	26.4038	-1.20144	0.416011	-2.888	0.00387695	0.0500183
A530088E08Rik	7.28772	0.714562	0.580377	1.2312	0.218247	0.361555
A630001G21Rik	12.9612	-0.768316	0.318242	-2.41425	0.0157675	0.0559616
A630034I12Rik	147.1	0.396927	0.290421	1.36673	0.17171	0.305357
A630066F11Rik	159.081	-0.115097	0.165855	-0.693963	0.487705	0.631815
A630072M18Rik	282.114	-0.668334	0.226717	-2.94788	0.00319958	0.0500146
A730013G03Rik	36.9884	0.43398	0.324351	1.338	0.180898	0.31676
A730017C20Rik	1487.1	-0.114781	0.238043	-0.482184	0.629675	0.751174
A730046J19Rik	25.0856	-0.591206	0.411096	-1.43812	0.1504	0.277644
A730049H05Rik	10.4791	1.08281	0.372633	2.90584	0.00366265	0.0500173
A730056A06Rik	116.822	0.505395	0.191761	2.63554	0.00840038	0.0500365
A730063M14Rik	114.976	-0.768902	0.302065	-2.54548	0.0109127	0.0500438
A730089K16Rik	302.961	0.0471069	0.247263	0.190514	0.848907	0.906174
A830011K09Rik	47.3307	-0.556114	0.292311	-1.90248	0.0571089	0.140695
A830018L16Rik	94.9212	0.0119613	0.434178	0.0275493	0.978022	0.986952
A830035O19Rik	130.252	-0.818168	0.285649	-2.86424	0.00418006	0.0500197
A830052D11Rik	19.5516	-0.135867	0.33435	-0.406361	0.684478	0.793199
A830080D01Rik	203.774	-0.708698	0.34094	-2.07866	0.0376487	0.104002
A830082K12Rik	379.804	-0.402394	0.204584	-1.9669	0.0491952	0.126374
A830082N09Rik	315.721	0.623439	0.265178	2.35102	0.0187219	0.0631609
A930005H10Rik	46.8857	-0.279187	0.233211	-1.19714	0.231251	0.377483
A930006K02Rik	49.1396	-0.0899918	0.378792	-0.237576	0.81221	0.881039
A930007A09Rik	210.462	0.0443528	0.208055	0.213178	0.831188	0.894073
A930017M01Rik	86.9102	0.124347	0.383986	0.323833	0.746065	0.836658
A930024E05Rik	105.025	-0.7629	0.281369	-2.71138	0.00670031	0.0500309
A930033H14Rik	19.6279	0.044233	0.347834	0.127167	0.898808	0.937646
AA388235	47.5887	-0.293963	0.352908	-0.832973	0.40486	0.557991
AA413626	172.443	0.885724	0.277124	3.19613	0.00139285	0.0450014
AA414768	98.8617	0.0168466	0.294985	0.0571101	0.954458	0.972395
AA415398	37.5848	-0.481952	0.21689	-2.22211	0.0262762	0.0803347
AA465934	21.2079	-0.205178	0.294425	-0.696878	0.485879	0.630153
AA543186	7.12827	0.436626	0.445105	0.980951	0.326617	0.48135
AA543401	53.1244	0.687194	0.36777	1.86854	0.0616864	0.148643
AA986860	4.89144	-0.714743	0.550795	-1.29766	0.194405	0.33365
Aaas	1476.39	0.441789	0.252387	1.75044	0.0800423	0.179062
Aacs	531.714	-0.0116339	0.136106	-0.0854773	0.931882	0.958436
Aadat	27.13	0.408423	0.322314	1.26716	0.205098	0.346045
Aaed1	305.467	0.874735	0.24998	3.49921	0.000466631	0.0304494
Aagab	1040.8	-0.283731	0.154264	-1.83926	0.0658765	0.155807
Aak1	1130.79	0.126466	0.171203	0.738687	0.460097	0.606528
Aamdc	407.698	0.442556	0.220032	2.01133	0.0442907	0.117196
Aamp	2570.77	0.978186	0.218144	4.48413	7.32105e-06	0.0137896
Aar2	959.963	0.401965	0.172824	2.32586	0.020026	0.0663393
Aard	6.21363	-0.0186923	0.48135	-0.0388331	0.969023	0.981502
Aars	2332.14	-0.252805	0.212714	-1.18847	0.234648	0.381339
Aars2	308.209	1.08061	0.288599	3.74435	0.000180861	0.0236001
Aasdh	70.6612	-1.38599	0.378937	-3.65757	0.000254619	0.0261075
Aasdhppt	270.946	-0.595387	0.157576	-3.77842	0.000157828	0.0225855
Aass	8.94955	-0.0128006	0.38224	-0.0334884	0.973285	0.983843
Aatf	506.858	-0.154801	0.152751	-1.01342	0.310858	0.465088
Aatk	94.708	-0.922258	0.30651	-3.0089	0.00262193	0.0500096
Abat	571.101	0.12421	0.238584	0.520613	0.602636	0.730035
Abca1	1214.36	0.598705	0.190822	3.13751	0.00170391	0.0490755
Abca2	1769.62	0.196581	0.21631	0.908796	0.363458	0.518701
Abca3	521.059	-0.0517389	0.198862	-0.260174	0.794729	0.869598
Abca4	23.2325	-0.426255	0.35881	-1.18797	0.234845	0.381567
Abca5	98.1171	-0.471345	0.229053	-2.0578	0.0396098	0.108045
Abca6	21.6027	0.265582	0.313972	0.845879	0.39762	0.551178
Abca7	273.82	0.128292	0.239711	0.535195	0.592515	0.721494
Abca8a	54.256	-0.0235251	0.303116	-0.077611	0.938137	0.962796
Abca8b	10.0651	-0.969158	0.40061	-2.41921	0.0155543	0.0554396
Abca9	57.0307	-1.43103	0.41574	-3.44213	0.000577148	0.0328843
Abcb10	664.75	-0.0513235	0.118684	-0.432439	0.665422	0.779227
Abcb1a	27.641	-0.453065	0.40657	-1.11436	0.265125	0.416516
Abcb4	8.27474	-0.587757	0.454452	-1.29333	0.195897	0.335443
Abcb7	1265.7	-0.0674139	0.184495	-0.365396	0.714816	0.81503
Abcb8	77.7819	0.54846	0.270474	2.02778	0.0425831	0.113989
Abcb9	41.4952	-0.32441	0.352152	-0.921223	0.356934	0.512748
Abcc1	139.74	0.159042	0.270402	0.588166	0.556421	0.691681
Abcc10	62.3153	0.0816198	0.301454	0.270754	0.78658	0.863899
Abcc3	11.0827	-0.123836	0.343687	-0.360316	0.718611	0.817982
Abcc4	79.0092	-0.0118042	0.200215	-0.0589576	0.952986	0.971752
Abcc5	1629.27	0.156518	0.252212	0.620579	0.534877	0.67383
Abcc6	14.9251	0.916207	0.387534	2.3642	0.018069	0.0616292
Abcc8	142.33	-0.88451	0.339733	-2.60354	0.0092266	0.0500395
Abcc9	144.63	0.082221	0.209374	0.3927	0.694541	0.799659
Abcd1	304.974	0.988067	0.265291	3.72447	0.000195725	0.0242315
Abcd2	105.922	0.0751891	0.270392	0.278075	0.780955	0.860638
Abcd3	1591.23	0.668099	0.225637	2.96095	0.00306693	0.0500137
Abcd4	172.831	-0.344405	0.194936	-1.76676	0.0772682	0.174665
Abce1	3205.12	-0.462816	0.171005	-2.70644	0.00680079	0.0500314
Abcf1	817.871	0.394096	0.308015	1.27947	0.200732	0.340889
Abcf2	1082.07	-0.722811	0.362118	-1.99606	0.0459269	0.12028
Abcf3	477.978	0.372901	0.193173	1.9304	0.0535572	0.134502
Abcg1	338.292	0.229555	0.201912	1.13691	0.255577	0.404952
Abcg2	324.597	-0.594211	0.210995	-2.81623	0.00485913	0.0500229
Abcg4	205.338	0.767072	0.240992	3.18298	0.0014577	0.0459042
Abcg8	42.0061	0.600863	0.590786	1.01706	0.309126	0.46382
Abhd10	188.328	-0.0337386	0.118205	-0.285424	0.77532	0.856414
Abhd11	1420.26	0.096872	0.267016	0.362795	0.716758	0.81646
Abhd12	1073.13	-0.376881	0.197411	-1.90911	0.0562473	0.139367
Abhd13	93.685	-0.230158	0.145921	-1.57728	0.114731	0.230253
Abhd14a	546.543	0.382265	0.254551	1.50172	0.133168	0.255364
Abhd14b	104.991	-0.110652	0.219709	-0.503629	0.614522	0.7393
Abhd16a	922.488	0.491998	0.173022	2.84356	0.00446119	0.0500211
Abhd17a	1469.59	-0.420379	0.216325	-1.94327	0.051983	0.131615
Abhd17b	273.777	0.0486901	0.287451	0.169386	0.865493	0.916258
Abhd17c	5345.3	-0.524186	0.332941	-1.57441	0.115392	0.231287
Abhd18	85.0192	-0.463766	0.168286	-2.75582	0.00585451	0.050027
Abhd2	2583.31	-0.108453	0.160665	-0.675026	0.499659	0.642332
Abhd3	82.7486	-0.938021	0.476495	-1.96858	0.049001	0.125989
Abhd4	224.861	2.07724	0.38398	5.40976	6.31083e-08	0.00351573
Abhd5	138.828	-0.26558	0.290733	-0.913486	0.360987	0.516978
Abhd6	318.918	-0.675975	0.230681	-2.93035	0.00338584	0.0500158
Abhd8	3058.91	0.579348	0.243735	2.37696	0.0174561	0.060238
Abi1	1263.95	0.544592	0.165596	3.28867	0.00100661	0.039736
Abi2	9258.89	0.851188	0.258974	3.28677	0.00101342	0.0399686
Abl1	1216.06	-0.706068	0.307194	-2.29844	0.0215367	0.0698958
Abl2	224.364	-0.324894	0.219165	-1.48241	0.13823	0.262311
Ablim1	1527.41	0.156334	0.193205	0.809164	0.418421	0.570201
Ablim2	76.14	-0.268955	0.330991	-0.812574	0.416462	0.568454
Ablim3	1250.89	-0.0939112	0.246671	-0.380714	0.703415	0.806127
Abr	5560.64	0.857543	0.332525	2.57888	0.00991214	0.0500411
Abracl	1437.7	-0.355853	0.272484	-1.30596	0.191566	0.330366
Abt1	108.402	0.45538	0.230113	1.97894	0.0478226	0.123933
Abtb1	374.671	0.232844	0.241163	0.965505	0.334292	0.489222
Abtb2	216.514	0.610695	0.217738	2.80472	0.00503601	0.0500237
Acaa1a	272.445	-0.606885	0.328868	-1.84538	0.0649828	0.154384
Acaa1b	10.5918	0.0751184	0.261124	0.287674	0.773596	0.855505
Acaa2	487.305	0.366882	0.203511	1.80276	0.0714264	0.164938
Acaca	64.1107	-1.46905	0.448245	-3.27733	0.00104793	0.0404937
Acacb	13.9948	-0.474544	0.350087	-1.3555	0.175258	0.310083
Acad10	22.7059	0.88307	0.285809	3.08973	0.0020034	0.0500047
Acad11	125.599	0.77091	0.197676	3.89986	9.62489e-05	0.019896
Acad12	7.22554	-0.429847	0.389245	-1.10431	0.269459	0.421188
Acad8	442.765	0.135459	0.233745	0.579518	0.56224	0.696486
Acad9	216.002	0.156087	0.240759	0.648313	0.516783	0.657676
Acadl	303.938	-0.646059	0.210853	-3.06403	0.00218378	0.0500065
Acadm	315.018	-0.603051	0.381588	-1.58037	0.114021	0.229313
Acads	307.652	0.462975	0.209168	2.21341	0.0268695	0.081767
Acadsb	300.058	-0.469554	0.276677	-1.69712	0.0896736	0.193503
Acadvl	791.322	0.559153	0.20075	2.78532	0.00534743	0.0500247
Acap1	10.1075	0.00180259	0.333003	0.00541314	0.995681	0.997781
Acap2	617.102	-0.248289	0.18894	-1.31411	0.188808	0.326877
Acap3	2094.43	1.01581	0.293437	3.46175	0.000536676	0.0315959
Acat1	678.93	0.809459	0.200484	4.03752	5.40198e-05	0.017974
Acbd3	933.295	0.0788645	0.141645	0.556776	0.57768	0.709387
Acbd5	179.382	-0.797875	0.271335	-2.94055	0.00327627	0.0500153
Acbd6	1034.47	-0.295196	0.139741	-2.11245	0.0346476	0.0980686
Accs	210.477	1.34643	0.319425	4.21516	2.49606e-05	0.0162003
Acd	2520.91	0.708223	0.21927	3.22991	0.00123827	0.0432504
Ace	42.9463	-0.476315	0.346471	-1.37476	0.169205	0.302035
Acer2	42.5566	-0.775854	0.313005	-2.47873	0.0131852	0.0500493
Acer3	170.114	-0.791487	0.257082	-3.07874	0.00207879	0.0500055
Ache	20.4495	-0.173858	0.453141	-0.383672	0.701222	0.804502
Acin1	6722.11	0.275067	0.178735	1.53897	0.123812	0.243038
Ackr2	21.7255	0.333586	0.302612	1.10235	0.270308	0.421916
Ackr3	1899.99	0.629797	0.21482	2.93174	0.00337072	0.0500158
Acly	1226.45	0.118439	0.284072	0.416933	0.676727	0.787529
Aco1	1033.41	1.28113	0.305404	4.19486	2.7304e-05	0.0162487
Aco2	3399.2	0.174692	0.232563	0.751157	0.452558	0.600448
Acot11	21.6769	0.220093	0.371629	0.592238	0.553691	0.68937
Acot13	1293.52	0.448304	0.220085	2.03696	0.0416544	0.11205
Acot6	40.7501	0.303667	0.226383	1.34139	0.179794	0.315369
Acot7	3497.48	0.491346	0.212733	2.30969	0.0209056	0.0683916
Acot8	6.96634	-0.247457	0.339368	-0.729171	0.465897	0.612249
Acot9	392.557	0.0208684	0.208597	0.100041	0.920311	0.951826
Acox1	618.476	0.0889975	0.149697	0.594516	0.552167	0.688434
Acox3	157.381	1.3735	0.381337	3.60179	0.000316028	0.0273596
Acp2	680.912	0.167484	0.10792	1.55193	0.120678	0.238857
Acp5	16.8226	-0.564759	0.455636	-1.2395	0.215161	0.358141
Acp6	224.731	0.189289	0.183813	1.02979	0.303107	0.457582
Acr	27.5818	0.204776	0.290582	0.70471	0.480991	0.625969
Acrbp	6.93311	-0.842565	0.334595	-2.51817	0.0117968	0.0500465
Acsbg1	428.398	0.343336	0.39178	0.87635	NA	NA
Acsf3	259.351	0.387655	0.166226	2.33209	0.0196959	0.0655471
Acsl1	85.2939	-0.922522	0.265756	-3.47132	0.000517912	0.0310475
Acsl3	588.769	0.213335	0.214974	0.992372	0.321016	0.475653
Acsl4	304.14	-0.145019	0.163365	-0.8877	0.374702	0.529696
Acsl5	79.2119	-0.160846	0.168826	-0.952732	0.340726	0.496295
Acsl6	825.595	0.0490229	0.160161	0.306086	0.759539	0.846062
Acss1	257.347	1.03722	0.259536	3.99645	6.42988e-05	0.0185254
Acss2	113.392	-0.265392	0.233697	-1.13562	0.256114	0.405578
Acss3	131.093	0.278907	0.350308	0.796179	0.425928	0.577143
Acta2	338.672	-0.142659	0.450476	-0.316685	0.751482	0.840568
Actb	211833	0.489831	0.173648	2.82083	0.00478993	0.0500226
Actc1	10.5324	0.345939	0.600958	0.575645	0.564855	0.698997
Actg2	65.1328	-1.18794	0.505657	-2.34929	0.0188092	0.0633507
Actl10	196.977	-0.764055	0.269539	-2.83467	0.00458728	0.0500216
Actl6a	942.692	-0.559834	0.2677	-2.09127	0.0365036	0.101667
Actl6b	2783.92	0.0559471	0.163554	0.342072	0.732297	0.827837
Actl7a	51.9962	0.632915	0.354702	1.78436	0.0743655	0.170045
Actn1	460.358	-0.0769573	0.219707	-0.350273	0.726134	0.823718
Actn3	16.6167	0.60719	0.295787	2.05279	0.0400927	0.109084
Actn4	702.628	0.533004	0.288155	1.84971	0.0643556	0.153431
Actr10	1616.79	-0.754999	0.252005	-2.99597	0.00273573	0.0500113
Actr1a	7254.15	0.18501	0.209863	0.881572	0.378008	0.532904
Actr1b	1109.6	-0.699512	0.312536	-2.23818	0.0252093	0.0779291
Actr2	1601.34	0.0770038	0.144897	0.531437	0.595116	0.723207
Actr3	4762.7	-0.271335	0.212535	-1.27666	0.201722	0.341888
Actr3b	269.333	-0.532056	0.278104	-1.91316	0.055728	0.13849
Actr5	337.483	0.311379	0.201635	1.54427	0.122522	0.241404
Actr6	314.844	-0.454927	0.237499	-1.91549	0.0554305	0.137921
Actr8	596.145	0.170141	0.236978	0.71796	0.472782	0.6193
Acvr1	414.295	-0.150841	0.184466	-0.817716	0.413519	0.56579
Acvr1b	849.229	-0.906737	0.313036	-2.89659	0.0037724	0.0500178
Acvr1c	13.6393	-0.458413	0.330201	-1.38829	0.16505	0.296872
Acvr2a	1738.14	-0.604567	0.190931	-3.16642	0.00154327	0.0469208
Acvr2b	1026.51	0.505835	0.247313	2.04533	0.0408228	0.110462
Acvrl1	130.372	0.193965	0.272038	0.713008	0.475841	0.621842
Acy1	693.482	-0.0242235	0.16544	-0.146418	0.883591	0.928461
Acy3	99.4973	0.416504	0.271896	1.53185	0.12556	0.245321
Acyp1	232.578	-0.479357	0.323801	-1.48041	0.138765	0.263081
Acyp2	391.056	0.349773	0.250951	1.39379	0.163382	0.294628
Ada	146.094	0.492466	0.163716	3.00805	0.00262934	0.0500098
Adad1	8.00495	-0.812019	0.335272	-2.42197	0.0154364	0.0552263
Adal	149.087	-0.680811	0.270189	-2.51976	0.0117435	0.0500463
Adam10	775.596	-0.781168	0.35229	-2.2174	0.0265957	0.0810723
Adam11	223.248	0.304769	0.274304	1.11106	0.266542	0.417949
Adam12	228.131	0.998385	0.300744	3.31972	0.000901089	0.0381326
Adam15	295.83	0.252713	0.25506	0.990796	0.321785	0.476495
Adam17	83.0599	-0.646509	0.254324	-2.54206	0.01102	0.0500442
Adam19	964.576	0.578859	0.246267	2.35054	0.0187463	0.0632284
Adam1a	301.533	0.459549	0.246603	1.86352	0.0623895	0.14984
Adam1b	26.0891	0.130534	0.38516	0.338909	0.734679	0.829251
Adam22	881.444	-0.306562	0.19364	-1.58315	0.113387	0.228344
Adam23	571.324	-0.271031	0.338249	-0.801278	0.422971	0.574533
Adam4	81.5198	-0.143895	0.449178	-0.320352	0.748701	0.83851
Adam8	106.527	0.750333	0.272897	2.74951	0.00596838	0.0500275
Adam9	425.971	-0.372536	0.193101	-1.92924	0.0537016	0.134769
Adamts1	220.49	-0.952747	0.354838	-2.68502	0.00725246	0.0500326
Adamts10	159.369	0.0146271	0.203225	0.0719747	0.942622	0.9652
Adamts12	145.888	0.736078	0.30271	2.43163	0.0150312	0.0542522
Adamts14	59.1233	0.778712	0.315291	2.46982	0.013518	0.0501499
Adamts15	99.7192	-1.15727	0.275984	-4.19323	2.75009e-05	0.0162487
Adamts16	19.1586	-0.0868332	0.372593	-0.233051	0.815722	0.883802
Adamts17	136.756	-0.268242	0.312381	-0.858699	0.390506	0.544228
Adamts18	385.409	0.00866925	0.320348	0.027062	0.97841	0.986995
Adamts19	22.978	-0.168836	0.34235	-0.493168	0.621894	0.745321
Adamts2	62.3247	0.340795	0.291619	1.16863	0.242551	0.390079
Adamts20	116.312	-0.731457	0.252212	-2.90016	0.00372968	0.0500176
Adamts3	873.861	-0.269422	0.286073	-0.941795	0.346298	0.502102
Adamts4	277.826	-0.393987	0.155143	-2.53951	0.0111009	0.0500444
Adamts5	221.475	0.287352	0.262276	1.09561	0.27325	0.424927
Adamts6	34.1568	-0.754247	0.280424	-2.68967	0.00715232	0.0500324
Adamts7	595.647	0.690947	0.204069	3.38585	0.000709578	0.0349899
Adamts8	26.2277	-0.313779	0.254993	-1.23054	0.218495	0.361924
Adamts9	209.797	-0.0237007	0.206798	-0.114608	0.908756	0.944406
Adamtsl1	95.658	0.910704	0.310453	2.93347	0.00335195	0.0500157
Adamtsl2	88.4419	0.981373	0.311278	3.15272	0.00161756	0.048097
Adamtsl3	11.283	-0.584522	0.441934	-1.32265	0.185953	0.323072
Adamtsl4	7.95051	-0.665457	0.510324	-1.30399	0.192238	0.3311
Adamtsl5	19.4855	-0.209	0.437968	-0.477204	0.633217	0.753822
Adap1	542.98	0.15922	0.38599	0.412497	0.679975	0.789961
Adap2	47.3215	-0.354888	0.328331	-1.08088	0.27975	0.432065
Adar	1331.62	-0.0707782	0.13922	-0.508391	0.611179	0.736691
Adarb1	243.874	0.192963	0.252385	0.764557	0.444535	0.594455
Adarb2	609.482	-0.116303	0.350252	-0.332056	0.739847	0.832977
Adat1	495.589	0.528283	0.172122	3.06924	0.00214603	0.0500062
Adat2	233.351	0.358989	0.197803	1.81488	0.0695425	0.161925
Adck1	189.262	-0.61882	0.260073	-2.3794	0.0173407	0.0599337
Adck2	200.328	0.277425	0.173817	1.59608	0.110471	0.224133
Adck3	36.4386	-0.0302122	0.29567	-0.102182	0.918612	0.950755
Adck4	217.209	-0.192973	0.251892	-0.766094	0.44362	0.593685
Adck5	377.996	0.634177	0.234229	2.70751	0.00677902	0.050031
Adcy1	1164.57	-0.311528	0.30001	-1.03839	0.299088	0.453624
Adcy2	118.006	-0.279884	0.253245	-1.10519	0.269078	0.420797
Adcy3	305.642	0.594374	0.223504	2.65935	0.00782922	0.0500345
Adcy4	242.617	0.867417	0.301483	2.87717	0.0040126	0.050019
Adcy5	526.74	-0.0907134	0.164811	-0.550408	0.58204	0.71247
Adcy6	690.325	0.694073	0.235541	2.94672	0.00321162	0.0500147
Adcy7	37.1904	-0.607301	0.296814	-2.04607	0.0407498	0.110367
Adcy8	37.0315	-0.817594	0.360143	-2.27019	0.0231958	0.0733954
Adcy9	168.363	-0.0567229	0.226966	-0.249918	0.802651	0.874743
Adcyap1	232.283	0.22815	0.253311	0.900671	0.367763	0.522703
Adcyap1r1	289.472	0.0254206	0.224902	0.11303	0.910007	0.945109
Add1	1459.01	1.70393	0.376135	4.53012	5.89511e-06	0.0134499
Add2	3077.25	0.719325	0.21927	3.28055	0.00103607	0.0402323
Add3	2372.1	0.241849	0.271245	0.891624	0.372594	0.527463
Adgra1	39.7638	0.152855	0.36857	0.414724	0.678344	0.788645
Adgra2	903.717	-0.790268	0.29725	-2.6586	0.00784664	0.0500347
Adgra3	2262.94	0.869652	0.253542	3.43001	0.00060355	0.0332974
Adgrb1	107.476	-0.0487934	0.328221	-0.14866	0.881822	0.927149
Adgrb2	1315.26	0.607558	0.217986	2.78714	0.00531749	0.0500246
Adgrb3	1108.88	0.0360773	0.18428	0.195774	0.844787	0.903862
Adgre1	42.5999	-0.329397	0.423374	-0.77803	0.436551	0.587383
Adgre5	796.368	0.509958	0.261238	1.95209	0.0509281	0.129542
Adgrf2	22.9856	0.113783	0.27522	0.413425	0.679295	0.789505
Adgrf4	8.59885	-0.449483	0.360411	-1.24714	0.212345	0.354622
Adgrf5	86.569	-0.530654	0.312193	-1.69977	0.0891749	0.192807
Adgrg1	1736.6	0.50748	0.245139	2.07018	0.0384359	0.105686
Adgrg2	17.4909	-0.819505	0.424837	-1.92899	0.0537325	0.134799
Adgrg6	41.2388	-0.922091	0.368978	-2.49904	0.0124531	0.0500478
Adgrl1	16564.3	0.396462	0.280549	1.41317	0.157607	0.287303
Adgrl2	1547.4	0.455587	0.287842	1.58277	0.113474	0.228471
Adgrl3	1120.29	-0.464391	0.211243	-2.19837	0.027923	0.0841467
Adgrl4	129.096	0.0552934	0.253866	0.217806	0.82758	0.892211
Adgrv1	134.272	-0.344144	0.418907	-0.821528	0.411345	0.563899
Adh1	13.4349	-1.19617	0.506697	-2.36071	0.01824	0.0620638
Adh5	4881.75	0.299025	0.125254	2.38734	0.0169708	0.0590442
Adhfe1	27.5883	-2.30925	0.658986	-3.50425	0.00045789	0.0500009
Adi1	305.687	-0.327789	0.163693	-2.00246	0.0452355	0.118989
Adipor1	1798.23	0.981087	0.231435	4.23915	2.24369e-05	0.0158799
Adipor2	614.681	-0.263135	0.142891	-1.84151	0.0655472	0.155319
Adk	706.017	0.206897	0.241921	0.855227	0.392425	0.546129
Adm	17.2285	-0.35559	0.413505	-0.859943	0.389821	0.543378
Adnp2	109.017	-1.11486	0.371119	-3.00405	0.00266411	0.0500104
Adora1	32.423	-0.646376	0.324433	-1.99232	0.0463354	0.121123
Adora2a	90.1925	-0.764786	0.282523	-2.70698	0.00678974	0.0500312
Adpgk	781.133	1.32175	0.262818	5.02914	4.92685e-07	0.011525
Adprh	6.74522	-0.139217	0.477937	-0.291287	0.770832	0.853506
Adprhl2	715.429	0.995183	0.243504	4.08693	4.37122e-05	0.0172528
Adprm	38.367	-0.00676208	0.358549	-0.0188596	0.984953	0.990553
Adra1a	13.092	0.296033	0.361236	0.819499	0.412502	0.564985
Adra1b	65.9579	-0.252994	0.415182	-0.609357	0.542288	0.680162
Adra1d	40.4335	-2.60281	0.61054	-4.26312	NA	NA
Adra2a	96.1291	-0.860266	0.358722	-2.39814	0.0164786	0.0577661
Adra2b	25.4875	0.162417	0.51349	0.316301	0.751774	0.840697
Adra2c	327.222	-0.0317607	0.299746	-0.105959	0.915615	0.949446
Adrb1	19.8449	-1.24461	0.464799	-2.67773	0.00741237	0.0500332
Adrb2	70.4874	-0.200707	0.354624	-0.56597	0.571414	0.70418
Adrbk1	1266.97	0.317435	0.151184	2.09967	0.0357581	0.100296
Adrbk2	404.947	-0.226695	0.191588	-1.18324	0.236712	0.383632
Adsl	808.788	0.553152	0.186289	2.96932	0.00298463	0.0500134
Adss	2060.38	-0.419785	0.19685	-2.13251	0.0329647	0.0946599
Adssl1	8.29384	1.07369	0.446085	2.40691	0.0160882	0.0567775
Aebp1	806.819	0.134713	0.363109	0.370998	0.710639	0.811858
Aebp2	352.407	-0.525794	0.342145	-1.53676	0.124353	0.24363
Aen	2182.57	0.662796	0.227073	2.91887	0.00351301	0.0500167
Aes	12970.9	0.337277	0.162618	2.07405	0.0380745	0.104902
AF529169	21.3263	-0.462315	0.312751	-1.47822	0.139348	0.263732
Afap1	351.323	-0.24989	0.168601	-1.48214	0.138303	0.262399
Afap1l1	576.264	0.61381	0.293985	2.0879	0.0368073	0.102353
Afap1l2	214.658	0.59976	0.267989	2.238	0.0252207	0.0779475
Aff1	101.503	-0.315545	0.230173	-1.3709	0.170406	0.303702
Aff2	772.274	-0.53469	0.247222	-2.16279	0.0305574	0.0898448
Aff3	825.012	0.882187	0.28203	3.12799	0.00176009	0.0495922
Aff4	1481.48	0.471231	0.316445	1.48914	0.13645	0.259972
Afg3l1	843.478	0.596863	0.176829	3.37537	0.000737175	0.0355522
Afg3l2	166.587	-0.425389	0.292877	-1.45245	0.146378	0.272513
Afmid	129.769	0.188527	0.209166	0.901331	0.367412	0.522409
Aftph	754.886	-0.49251	0.25091	-1.96289	0.0496587	0.127267
Aga	17.4612	-1.24909	0.335044	-3.72815	0.000192892	0.0241539
Agap1	1192.7	0.524914	0.268023	1.95847	0.0501752	0.128283
Agap2	2256.61	0.372618	0.308689	1.2071	0.227395	0.372968
Agap3	1538.77	0.706495	0.242026	2.91909	0.00351056	0.0500167
Agbl1	9.22869	-0.65111	0.325254	-2.00185	0.045301	0.119061
Agbl2	7.13951	-0.456474	0.545263	-0.837163	0.402501	0.556023
Agbl3	45.0625	-0.542762	0.258115	-2.10279	0.0354842	0.099752
Agbl4	148.38	0.81092	0.272529	2.97554	0.00292472	0.0500128
Agbl5	1347.64	-0.461863	0.208679	-2.21327	0.0268788	0.0817779
Ager	24.1998	1.2521	0.430222	2.91036	0.00361016	0.050017
Agfg1	627.025	-0.826704	0.263087	-3.14232	0.00167616	0.0487668
Agfg2	190.586	-0.497915	0.252603	-1.97114	0.0487079	0.125552
Aggf1	869.447	0.0926073	0.161331	0.574021	0.565954	0.699634
Agl	169.015	-1.07808	0.290348	-3.71305	0.000204775	0.0245967
Agmo	23.6168	-1.37852	0.41986	-3.28328	0.00102605	0.0401805
Ago1	2364.15	0.125587	0.229752	0.546618	0.584641	0.714796
Ago2	2153.75	0.399597	0.153191	2.60849	0.00909428	0.050039
Ago3	365.8	-0.584997	0.17217	-3.39779	0.000679332	0.0345558
Ago4	7.48084	-1.25892	0.417421	-3.01594	0.00256182	0.0500094
Agpat1	7918.61	0.167896	0.27156	0.618265	0.5364	0.675273
Agpat2	144.946	-0.449212	0.268863	-1.67078	0.0947649	0.200902
Agpat3	1011.11	0.0994098	0.14976	0.663796	0.506821	0.649097
Agpat4	248.813	0.00466982	0.219912	0.021235	0.983058	0.989354
Agpat5	469.941	-0.106999	0.292641	-0.365633	0.714639	0.814893
Agpat9	9.69088	-0.583705	0.361404	-1.6151	0.106288	0.218256
Agps	536.02	-0.0616222	0.201734	-0.305463	0.760014	0.84626
Agrn	863.126	-0.169926	0.260818	-0.651513	0.514715	0.656176
Agrp	9.86723	-0.73267	0.537119	-1.36407	0.172544	0.306347
Agtpbp1	1490.54	-0.728507	0.221302	-3.29192	0.000995067	0.0396086
Agtr1a	13.878	0.488661	0.329501	1.48303	0.138066	0.262133
Agtr2	33.8245	-0.71384	0.352855	-2.02304	0.0430691	0.11492
Agtrap	741.136	1.20799	0.259321	4.65827	3.1887e-06	0.0127981
Ahctf1	1328.9	0.140858	0.154462	0.911928	0.361807	0.517588
Ahcyl1	9263.47	0.642214	0.202694	3.16839	0.00153286	0.0468092
Ahcyl2	531.098	0.158778	0.233213	0.680831	0.495978	0.638941
Ahdc1	1455.6	0.360955	0.304364	1.18593	0.235648	0.382494
Ahi1	363.363	0.211157	0.369564	0.571367	0.567751	0.7011
Ahnak	1123.88	0.723816	0.2501	2.8941	0.00380247	0.0500179
Ahnak2	12.7634	-0.416765	0.314893	-1.32351	0.185665	0.32268
Ahr	82.7892	0.149025	0.259458	0.574371	0.565717	0.699516
Ahrr	67.6295	0.527452	0.214478	2.45924	0.0139233	0.0512403
Ahsa1	1611.82	-0.10522	0.145085	-0.725233	0.468309	0.61457
Ahsa2	1669.99	0.0071663	0.147098	0.0487179	0.961144	0.976974
AI182371	18.2736	0.0523461	0.242682	0.215698	0.829223	0.893351
AI197445	8.46317	0.270878	0.368337	0.73541	0.46209	0.608537
AI314180	505.918	-0.917915	0.246022	-3.73102	0.000190703	0.0240462
AI413582	505.842	-0.0242711	0.214813	-0.112987	0.910041	0.945109
AI429214	133.535	-1.23688	0.373818	-3.30876	0.000937087	0.0387847
AI450353	240.592	-0.497959	0.234204	-2.12618	0.0334886	0.0956425
AI464131	288.209	0.129615	0.25582	0.506665	0.61239	0.737714
AI467606	41.3122	0.369735	0.306653	1.20571	0.227929	0.373636
AI504432	680.443	0.820981	0.237339	3.45911	0.000541956	0.0317431
AI597479	416.517	0.259362	0.138323	1.87505	0.0607859	0.147087
AI606473	158.526	0.803911	0.526981	1.5255	0.127134	0.247244
AI607873	44.1909	0.153347	0.386244	0.397022	0.691351	0.797923
AI661453	43.7735	0.502635	0.256045	1.96307	0.0496379	0.127236
AI837181	243.219	0.275432	0.303767	0.906721	0.364554	0.519901
AI846148	885.073	0.394896	0.226653	1.74229	0.081457	0.180977
AI854703	92.8276	0.0122121	0.215803	0.0565891	0.954873	0.97261
AI987944	92.2749	-0.382526	0.265238	-1.4422	0.149247	0.276113
Aif1	92.5684	-0.665267	0.285258	-2.33216	0.0196922	0.0655471
Aif1l	1385.38	0.265408	0.208791	1.27117	0.203668	0.344284
Aifm1	328.465	-0.270701	0.140168	-1.93126	0.0534514	0.13433
Aifm2	43.2437	0.428467	0.272625	1.57164	0.116035	0.232326
Aifm3	371.952	0.55858	0.2554	2.18708	0.0287369	0.0859094
Aig1	834.714	-0.38302	0.192411	-1.99064	0.0465209	0.121407
Aim1	7.25354	-0.440448	0.594528	-0.740836	0.458793	0.605089
Aim2	52.511	-0.546941	0.384794	-1.42139	0.155204	0.28405
Aimp1	621.607	-0.76446	0.261977	-2.91804	0.00352236	0.0500167
Aimp2	90.8734	-0.714184	0.35388	-2.01815	0.0435752	0.115891
Aip	2039.75	1.1827	0.287916	4.1078	3.99439e-05	0.0169476
Airn	6.07073	-0.42205	0.44993	-0.938035	0.348226	0.50418
Ajap1	9.52925	0.866281	0.380754	2.27517	0.0228957	0.0728299
Ajuba	701.68	0.7179	0.28428	2.52533	0.0115591	0.0500458
Ak1	1212.69	0.438733	0.20063	2.18678	0.0287586	0.0859548
Ak2	386.405	-0.122018	0.219215	-0.556614	0.577791	0.709463
Ak3	1039.21	-0.565234	0.208779	-2.70733	0.00678266	0.0500311
Ak4	7.38956	0.588245	0.384654	1.52928	0.126195	0.246149
Ak5	39.285	-1.13291	0.356996	-3.17344	0.00150644	0.0464123
Ak6	122.542	-0.219763	0.332102	-0.661735	0.508141	0.650204
Ak7	128.483	0.30676	0.599993	0.511272	0.60916	0.735003
Ak8	24.0255	0.571083	0.414371	1.37819	0.168144	0.300674
Ak9	36.038	0.605451	0.517175	1.17069	0.241724	0.389188
Akap1	732.388	0.32657	0.270467	1.20743	0.227267	0.372859
Akap10	165.372	-0.0519503	0.184985	-0.280836	0.778836	0.859034
Akap11	614.416	-0.140783	0.208054	-0.676665	0.498618	0.641527
Akap12	901.844	0.437114	0.203494	2.14804	0.0317106	0.0920769
Akap13	473.905	0.273418	0.202884	1.34766	0.177769	0.312994
Akap14	37.0734	-0.696897	0.410986	-1.69567	0.0899484	0.193918
Akap17b	154.25	0.5291	0.273219	1.93654	0.0528014	0.133002
Akap5	316.426	0.193926	0.221988	0.873588	0.382343	0.537146
Akap6	903.409	0.129733	0.222481	0.583119	0.559813	0.694591
Akap7	457.377	-0.222001	0.207887	-1.06789	0.285571	0.438455
Akap8	1250.56	1.2281	0.266031	4.61636	3.90526e-06	0.0130307
Akap8l	819.192	-0.170136	0.304716	-0.558343	0.57661	0.708501
Akap9	374.156	-0.905739	0.30605	-2.95945	0.00308192	0.050014
Akip1	470.12	0.244136	0.293937	0.830572	0.406215	0.559286
Akirin1	93.7119	-0.762132	0.307681	-2.47702	0.0132486	0.0500493
Akirin2	3283.88	-0.145588	0.167398	-0.869711	0.384458	0.538695
Akna	170.803	0.286418	0.270797	1.05768	0.2902	0.443639
Akr1a1	8434.97	-0.203855	0.220402	-0.924927	0.355004	0.511008
Akr1b10	72.9216	0.170028	0.219589	0.774302	0.438752	0.589177
Akr1b8	108.013	-0.167981	0.296274	-0.566978	0.570729	0.703761
Akr1c13	9.6218	-0.368083	0.364297	-1.01039	0.312308	0.466593
Akr1c14	28.3501	-0.170772	0.339126	-0.503563	0.614568	0.7393
Akr1e1	520.757	0.122558	0.20837	0.588175	0.556415	0.691681
Akr7a5	832.121	0.505909	0.288053	1.7563	0.0790366	0.177481
Akt1	5245.01	0.164885	0.167979	0.981581	0.326306	0.481091
Akt1s1	3990.36	1.26664	0.245092	5.16804	2.36567e-07	0.00764635
Akt2	105.908	-0.168595	0.221663	-0.760591	0.446901	0.59658
Akt3	3362.2	1.06365	0.288544	3.68626	0.000227572	0.0250931
Aktip	3217.75	-0.0473193	0.175915	-0.26899	0.787937	0.864857
Alad	463.218	0.163211	0.179653	0.908479	0.363625	0.518888
Alas1	1647.02	1.11288	0.288564	3.85661	0.00011497	0.0207663
Alas2	848.175	-0.366979	0.474894	-0.772761	0.439664	0.589957
Alcam	1252.63	0.0805599	0.226003	0.356455	0.7215	0.820093
Aldh16a1	106.542	0.314939	0.175578	1.79373	0.0728562	0.167345
Aldh18a1	1080.73	0.397958	0.16945	2.34853	0.0188477	0.0634204
Aldh1a1	22.7432	-0.57495	0.572438	-1.00439	0.315192	0.469511
Aldh1a2	279.439	-0.90653	0.416189	-2.17817	0.0293934	0.0871954
Aldh1a3	55.3601	0.422444	0.380258	1.11094	0.266594	0.417949
Aldh1a7	6.88894	-0.433239	0.51069	-0.84834	0.396249	0.550026
Aldh1b1	146.165	-0.469931	0.251851	-1.86591	0.0620544	0.149343
Aldh1l1	235.263	1.8358	0.444272	4.13215	3.59385e-05	0.0168011
Aldh1l2	135.218	-0.0328544	0.264245	-0.124333	0.901052	0.939057
Aldh2	951.058	-0.279861	0.152497	-1.83519	0.0664781	0.156787
Aldh3a2	663.393	0.418776	0.169992	2.46351	0.0137584	0.0508565
Aldh3b1	61.9047	0.586108	0.307637	1.90519	0.0567554	0.140187
Aldh5a1	153.191	-0.343344	0.219624	-1.56333	0.117976	0.235209
Aldh6a1	287.717	-0.48157	0.195724	-2.46045	0.0138762	0.0511462
Aldh7a1	535.003	-0.121494	0.173255	-0.701245	0.48315	0.627895
Aldh9a1	132.39	2.68993	0.478604	5.62037	1.90547e-08	0.00196336
Aldoa	2975.34	0.208983	0.203705	1.02591	0.304935	0.45932
Aldoc	2963.23	-0.470016	0.291548	-1.61214	0.106931	0.219103
Alg1	418.949	0.76921	0.245344	3.13523	0.0017172	0.0491367
Alg10b	1418.06	-0.274756	0.218959	-1.25483	0.209541	0.351282
Alg11	511.658	1.33504	0.251706	5.30395	1.13325e-07	0.00589452
Alg12	95.9331	0.719626	0.207574	3.46684	0.000526613	0.031263
Alg13	23.2708	0.256652	0.276179	0.929293	0.352737	0.508954
Alg14	605.264	0.189365	0.190205	0.995585	0.319452	0.473781
Alg2	3096.26	0.271506	0.190637	1.4242	0.154388	0.283027
Alg3	1067.98	0.901494	0.214141	4.20982	2.55578e-05	0.0162424
Alg5	485.82	-0.00579846	0.213918	-0.027106	0.978375	0.986995
Alg6	147.002	-0.733951	0.246673	-2.9754	0.00292609	0.0500128
Alg8	343.159	0.891059	0.254263	3.50447	0.00045751	0.0302718
Alg9	2405.03	1.61515	0.317276	5.09068	3.56777e-07	0.00961888
Alk	106.822	-0.10911	0.258045	-0.422831	0.672418	0.784635
Alkbh1	346.659	-0.478488	0.174327	-2.74477	0.00605535	0.0500279
Alkbh2	9.55455	-0.768982	0.351838	-2.18561	0.0288439	0.0860847
Alkbh3	104.03	0.330985	0.215162	1.5383	0.123975	0.243325
Alkbh4	9.79178	0.644441	0.412711	1.56148	0.11841	0.235812
Alkbh5	1264.47	0.0352618	0.154681	0.227965	0.819673	0.886866
Alkbh6	1476.57	0.190125	0.190362	0.998755	0.317913	0.472282
Alkbh8	1196.81	0.238145	0.176773	1.34718	0.177921	0.313093
Alms1	1553.49	0.962512	0.24926	3.86148	0.000112701	0.0206784
Alox12	11.9967	0.429828	0.421149	1.02061	0.30744	0.462068
Alox5	8.36817	-0.57449	0.457283	-1.25631	0.209003	0.350777
Alox5ap	61.6837	0.112026	0.315456	0.355124	0.722496	0.820767
Aloxe3	9.93483	-0.157723	0.369996	-0.426282	0.669902	0.782724
Alpk1	93.617	-0.731861	0.228458	-3.20348	0.00135777	0.0446442
Alpl	75.7751	-0.124913	0.342753	-0.364439	0.71553	0.815574
Als2	420.129	-0.303682	0.127769	-2.3768	0.0174636	0.0602416
Alx1	58.3616	-0.00969102	0.372501	-0.0260161	0.979245	0.987487
Alx3	283.483	0.00266302	0.39747	0.00669993	0.994654	0.997297
Alx4	292.9	0.130437	0.333876	0.390675	0.696038	0.800791
Alyref	6290.46	-0.112973	0.213914	-0.528125	0.597413	0.725248
Amacr	81.5457	-0.218958	0.145084	-1.50918	0.131253	0.25281
Ambra1	932.348	0.0976459	0.323283	0.302045	0.762618	0.848205
Amdhd2	654.915	0.100773	0.141346	0.712955	0.475874	0.621842
Amer1	452.61	1.20945	0.205275	5.89187	3.81861e-09	0.000831794
Amer2	992.166	0.0597817	0.212758	0.280984	0.778722	0.858975
Amer3	52.9621	2.1717	0.451826	4.80651	1.5359e-06	0.0120606
Amfr	2772.87	-0.07186	0.147091	-0.488542	0.625166	0.747483
Amh	119.954	-0.217077	0.268687	-0.807917	0.419139	0.570959
Amhr2	9.63203	0.0552674	0.318398	0.173579	0.862196	0.914948
Amigo2	171.382	-0.0288964	0.238543	-0.121137	0.903582	0.940591
Amigo3	70.5735	0.341548	0.328463	1.03984	0.298416	0.452994
Ammecr1	320.019	-0.182203	0.251925	-0.723244	0.46953	0.615651
Ammecr1l	785.767	-0.0408363	0.218281	-0.187082	0.851597	0.90789
Amn1	246.016	-0.526057	0.216295	-2.43213	0.0150103	0.0541914
Amot	692.485	0.326128	0.183105	1.78109	0.0748973	0.170804
Amotl1	1007.93	0.458453	0.164665	2.78416	0.00536661	0.0500248
Amotl2	2637.41	0.327558	0.29289	1.11836	0.263411	0.414262
Ampd2	316.275	-0.444725	0.359907	-1.23566	0.216584	0.359761
Ampd3	97.4639	0.200871	0.333362	0.602563	0.5468	0.683595
Amph	627.957	-0.54744	0.224486	-2.43863	0.0147429	0.053456
Amt	766.704	0.224603	0.186728	1.20283	0.229041	0.374821
Amy1	44.0587	0.0332218	0.456627	0.0727548	0.942001	0.964943
Amz2	387.32	-1.6942	0.402382	-4.21042	2.54897e-05	0.0162424
Anapc1	4392.31	0.399302	0.277081	1.4411	0.149556	0.276486
Anapc10	771.115	-1.25418	0.370763	-3.3827	0.00071778	0.0353724
Anapc11	6867.72	0.961168	0.269706	3.56377	0.000365571	0.0283433
Anapc13	3648.63	0.822475	0.198078	4.15228	3.29175e-05	0.0165323
Anapc15	1917.71	0.847002	0.257724	3.28647	0.00101453	0.0400776
Anapc16	506.098	0.185328	0.226181	0.819383	0.412568	0.564985
Anapc2	691.292	-0.183271	0.241294	-0.759533	0.447534	0.596762
Anapc4	2168.16	0.416909	0.200217	2.08228	0.0373166	0.103425
Anapc5	3240.75	0.672569	0.194581	3.4565	0.000547247	0.0320592
Anapc7	1374.05	0.869283	0.186372	4.66424	3.09763e-06	0.0127923
Angel1	22.7458	-0.746588	0.370216	-2.01663	0.0437342	0.116176
Angel2	877.091	-0.308742	0.297139	-1.03905	0.298783	0.453406
Angpt1	58.4515	-0.498895	0.347191	-1.43695	0.150732	0.278043
Angpt2	16.5081	-0.753991	0.392552	-1.92074	0.0547646	0.136643
Angptl1	8.51745	-0.367074	0.378	-0.971096	0.331501	0.485835
Angptl2	213.243	1.31752	0.322401	4.08658	4.37783e-05	0.0172575
Angptl4	441.643	1.04503	0.380391	2.74726	0.00600956	0.0500276
Angptl6	177.066	0.68787	0.19443	3.53788	0.000403354	0.0289447
Ank	1001.78	-0.10041	0.232978	-0.430984	0.66648	0.77994
Ank1	318.326	0.497136	0.306618	1.62135	0.104943	0.216116
Ank2	3094.18	0.313939	0.24105	1.30238	0.192787	0.331473
Ank3	2584.66	0.309845	0.162282	1.90929	0.0562242	0.139335
Ankdd1a	8.84113	0.275251	0.387353	0.710594	0.477336	0.622861
Ankef1	16.5802	-0.0451217	0.314127	-0.143642	0.885784	0.929668
Ankfn1	95.9671	0.84544	0.244416	3.45902	0.000542147	0.0318203
Ankfy1	572.858	-0.567549	0.189154	-3.00046	0.00269573	0.0500106
Ankhd1	596.286	-0.0953501	0.252875	-0.377064	0.706126	0.808419
Ankib1	570.833	-0.0494068	0.154964	-0.318827	0.749858	0.83941
Ankle1	228.31	0.884088	0.275241	3.21205	0.00131791	0.0443703
Ankle2	450.426	0.27868	0.182583	1.52632	0.126931	0.246951
Ankmy1	12.8913	-0.0319555	0.288223	-0.110871	0.911719	0.946438
Ankmy2	163.851	0.286308	0.291574	0.98194	0.326129	0.48088
Ankra2	1048.04	-0.172239	0.231683	-0.743426	0.457224	0.603746
Ankrd10	1747.56	-0.0673849	0.211715	-0.318281	0.750272	0.839675
Ankrd11	829.286	0.270855	0.195561	1.38502	0.166047	0.298303
Ankrd12	2002.57	0.63504	0.187436	3.38804	0.000703947	0.0349475
Ankrd13a	928.303	0.754333	0.266946	2.82579	0.00471639	0.0500222
Ankrd13b	170.711	-0.380065	0.314296	-1.20926	0.226563	0.371961
Ankrd13c	615.207	-0.975983	0.239429	-4.07629	4.57606e-05	0.0173169
Ankrd13d	324.12	-0.00923099	0.199198	-0.0463408	0.963039	0.978063
Ankrd16	136.016	-0.615422	0.194159	-3.16968	0.00152605	0.0465232
Ankrd17	1820.27	0.155067	0.164287	0.943879	0.345232	0.500962
Ankrd24	109.686	0.444796	0.261303	1.70223	0.0887131	0.192099
Ankrd26	36.0537	-0.822667	0.327523	-2.51178	0.0120123	0.0500471
Ankrd27	1204.18	0.294544	0.187151	1.57383	0.115527	0.231526
Ankrd28	352.41	-0.123995	0.112752	-1.09972	0.271453	0.423009
Ankrd29	43.0889	-1.26443	0.372271	-3.39653	0.00068247	0.0346098
Ankrd34a	29.1983	-1.44008	0.359666	-4.00395	6.22934e-05	0.01841
Ankrd34b	30.0478	0.325836	0.382257	0.852398	0.393993	0.547695
Ankrd35	22.2593	-1.35968	0.482829	-2.81607	0.00486156	0.0500229
Ankrd37	38.762	-0.276586	0.232858	-1.18779	0.234917	0.381567
Ankrd39	141.891	0.169835	0.226967	0.748279	0.454292	0.601273
Ankrd40	1288.49	0.045845	0.244471	0.187527	0.851247	0.9077
Ankrd42	66.2297	-0.444072	0.313648	-1.41583	0.156826	0.286319
Ankrd44	329.709	-0.498688	0.16937	-2.94437	0.00323616	0.0500149
Ankrd45	277.991	-0.0207478	0.284323	-0.0729727	0.941828	0.964837
Ankrd46	699.739	0.406072	0.209622	1.93716	0.0527257	0.132881
Ankrd49	114.583	-0.663114	0.326596	-2.03038	0.0423177	0.113514
Ankrd50	1136.9	0.440257	0.193579	2.2743	0.022948	0.0729475
Ankrd52	1112.19	-0.736766	0.293199	-2.51286	0.0119758	0.050047
Ankrd54	512.785	0.560519	0.202214	2.7719	0.00557294	0.0500256
Ankrd55	34.9	-0.228427	0.322947	-0.707323	0.479366	0.624424
Ankrd6	781.169	0.659893	0.216893	3.04248	0.00234634	0.0500075
Ankrd61	19.6746	-0.279241	0.350429	-0.796855	0.425535	0.576752
Ankrd63	18.5628	-2.35254	0.554963	-4.2391	2.2442e-05	0.0500002
Ankrd66	57.8178	0.630192	0.680427	0.92617	0.354358	0.510441
Ankrd9	71.6761	-0.036747	0.300373	-0.122338	0.902631	0.940153
Anks1	2474.25	0.965621	0.204298	4.72652	2.28396e-06	0.0125801
Anks1b	424.64	-1.44711	0.305666	-4.7343	2.19809e-06	0.0125225
Anks3	133.195	0.255655	0.189382	1.34995	0.177033	0.312062
Ankzf1	76.8902	-0.222039	0.257266	-0.863072	0.388098	0.541878
Anln	313.018	-0.343681	0.268745	-1.27884	0.200955	0.340991
Ano1	279.209	1.422	0.293382	4.84693	1.25385e-06	0.0119517
Ano10	516.962	-0.166709	0.16451	-1.01337	0.310885	0.465088
Ano3	22.56	-0.880219	0.378595	-2.32496	0.0200742	0.0664648
Ano4	46.603	-0.774173	0.291775	-2.65332	0.00797049	0.0500354
Ano5	22.3173	-0.884338	0.290232	-3.04701	0.00231133	0.0500074
Ano6	256.501	0.0601287	0.167841	0.358248	0.720158	0.819013
Ano8	974.277	-0.347497	0.23932	-1.45202	0.146496	0.272671
Anp32a	6923.72	-0.321156	0.300353	-1.06926	0.284952	0.43806
Anp32e	2033.11	-0.865996	0.536516	-1.61411	0.106503	0.218477
Anpep	50.2299	-1.00634	0.406637	-2.47478	0.013332	0.0500494
Antxr1	539.406	0.0686346	0.25281	0.271487	0.786016	0.863896
Antxr2	60.7204	-0.461608	0.30016	-1.53787	0.12408	0.243464
Anxa1	61.6416	0.127891	0.430631	0.296984	0.766478	0.850801
Anxa2	1835.68	0.792062	0.222462	3.56043	0.000370246	0.028455
Anxa3	101.937	-0.55456	0.344119	-1.61154	0.107063	0.219246
Anxa4	301.766	-0.121091	0.264634	-0.457578	0.647256	0.764471
Anxa5	605.978	0.263047	0.210871	1.24743	0.212239	0.35459
Anxa6	1339.29	0.290302	0.245819	1.18096	0.237619	0.384708
Anxa7	418.117	0.44661	0.202429	2.20626	0.0273659	0.0828708
Anxa9	22.7084	0.225131	0.257581	0.874021	0.382107	0.536984
Aoah	13.7682	1.51906	0.53736	2.82689	0.00470025	0.050022
Aoc2	254.562	1.0344	0.267315	3.86959	0.000109017	0.0205406
Aox4	12.7989	-0.614889	0.378644	-1.62392	0.104392	0.215386
Ap1ar	635.159	-0.119879	0.184756	-0.648852	0.516434	0.65751
Ap1b1	1820.52	0.21733	0.154441	1.40721	0.159366	0.28951
Ap1g1	630.038	-0.685998	0.23081	-2.97213	0.00295741	0.050013
Ap1g2	124.338	0.0566254	0.195721	0.289318	0.772338	0.854577
Ap1m1	7061.02	0.419071	0.155556	2.69402	0.0070595	0.0500322
Ap1s1	1517.56	-0.176708	0.126642	-1.39534	0.162915	0.294159
Ap1s2	438.172	-0.881377	0.503633	-1.75004	0.0801116	0.179095
Ap2a1	6405	0.110977	0.17919	0.619327	0.535701	0.674511
Ap2a2	1512.12	-0.748199	0.179181	-4.17566	2.97125e-05	0.0164599
Ap2b1	6605.14	-0.696821	0.375094	-1.85772	0.0632082	0.15143
Ap2m1	12452.9	0.494764	0.251298	1.96884	0.0489717	0.125959
Ap2s1	3111.83	0.0994168	0.216303	0.459619	0.64579	0.76349
Ap3b1	1091.46	0.773292	0.226578	3.41291	0.000642726	0.0341974
Ap3b2	934.631	-0.53352	0.253763	-2.10243	0.0355155	0.0997919
Ap3m2	368.027	-0.728922	0.243623	-2.99201	0.00277146	0.0500118
Ap3s2	3624.75	0.754046	0.190619	3.95579	7.62829e-05	0.0190639
Ap4e1	475.206	-0.916191	0.207028	-4.42544	9.62467e-06	0.0142776
Ap4m1	491.444	-0.00797301	0.171648	-0.0464498	0.962952	0.978044
Ap4s1	518.975	-0.575604	0.236624	-2.43256	0.0149923	0.0541539
Ap5b1	109.38	0.542796	0.243274	2.23122	0.0256668	0.0789496
Ap5m1	136.459	-0.991996	0.308742	-3.21303	0.00131343	0.0442466
Ap5s1	132.972	0.425339	0.162844	2.61194	0.00900292	0.0500385
Ap5z1	588.207	1.19614	0.275454	4.34244	1.4091e-05	0.0151376
Apaf1	349.992	0.304935	0.233735	1.30462	0.192022	0.330834
Apba1	2389.69	-0.542013	0.251956	-2.15122	0.0314591	0.0916454
Apba2	6331.69	-0.0339255	0.188469	-0.180006	0.857148	0.911695
Apba3	622.645	0.517223	0.168056	3.07768	0.00208622	0.0500056
Apbb1	3614.13	0.205395	0.190014	1.08095	0.279721	0.432065
Apbb1ip	39.911	-0.231386	0.252695	-0.915674	0.359838	0.51591
Apbb2	352.167	-0.51959	0.220877	-2.3524	0.0186528	0.0630321
Apbb3	504.519	0.491984	0.210858	2.33325	0.0196349	0.065436
Apc	3512.97	-0.201939	0.200405	-1.00765	0.313621	0.467708
Apc2	4553	0.89119	0.260093	3.42643	0.000611581	0.0336632
Apcdd1	8855.15	0.3053	0.253098	1.20625	0.227721	0.373346
Apeh	164.345	-0.487742	0.296615	-1.64436	0.100102	0.209107
Apex1	83.0161	-0.925109	0.40376	-2.29124	0.0219497	0.0708163
Apex2	636.879	-0.0672457	0.22403	-0.300164	0.764052	0.849232
Aph1b	682.693	0.175499	0.221621	0.791888	0.428426	0.579129
Aph1c	29.9361	0.0606277	0.255474	0.237315	0.812413	0.881072
Api5	995.855	0.34211	0.158504	2.15836	0.0308998	0.0905155
Apip	505.036	-0.718716	0.314664	-2.28408	0.022367	0.071692
Apitd1	183.307	-0.18467	0.389463	-0.474167	0.635381	0.755704
Aplf	285.36	0.0173557	0.168562	0.102964	0.917992	0.950665
Apln	109.935	0.328009	0.237578	1.38064	0.16739	0.299659
Aplnr	384.739	0.110016	0.303534	0.362452	0.717015	0.816557
Aplp1	2963.56	-0.331757	0.268253	-1.23673	0.216187	0.359353
Aplp2	2063.73	-0.23473	0.227241	-1.03295	0.301625	0.455972
Apmap	132.939	-0.867045	0.37051	-2.34014	0.0192767	0.0645743
Apoa1bp	2410.33	0.196319	0.224488	0.874519	0.381836	0.536814
Apoa2	82.7864	0.0173698	0.294867	0.0589072	0.953026	0.971752
Apobec1	17.5017	-1.29364	0.330829	-3.91032	9.21753e-05	0.0197257
Apobec3	69.8839	-0.309818	0.185179	-1.67307	0.0943136	0.200183
Apobr	19.1066	0.0832545	0.503204	0.165449	0.868591	0.918112
Apoc1	38.2447	-0.684573	0.345452	-1.98167	0.0475157	0.123287
Apod	2020.15	-0.616439	0.355545	-1.73378	0.0829565	0.183281
Apoe	319.096	0.243003	0.396044	0.613575	0.539496	0.677495
Apol7d	6.51356	-0.120647	0.393093	-0.306917	0.758907	0.845923
Apom	23.7219	-0.793803	0.316416	-2.50873	0.0121166	0.0500473
Apool	460.284	0.125179	0.170466	0.734335	0.462744	0.609229
Apopt1	227.961	0.82813	0.375778	2.20377	0.0275403	0.0832573
App	830.707	-0.876223	0.382008	-2.29373	0.0218061	0.0705286
Appbp2	997.729	-0.0494079	0.177655	-0.278112	0.780926	0.860638
Appl1	1115.05	-0.883968	0.253866	-3.48202	0.000497647	0.0308277
Appl2	529.316	-0.406192	0.3029	-1.34101	0.179918	0.315548
Aprt	1409.8	-0.406337	0.266723	-1.52344	0.127648	0.247872
Aptx	39.4864	-0.59822	0.342299	-1.74765	0.0805242	0.179689
Aqp1	196.272	0.0133898	0.52708	0.0254037	0.979733	0.98777
Aqp11	376.01	-0.298622	0.213027	-1.4018	0.160974	0.291651
Aqp3	12.5915	0.859952	0.527539	1.63012	0.103076	0.21364
Aqp4	41.0821	-3.04934	0.68499	-4.45166	NA	NA
Aqp9	7.82971	0.0287304	0.430545	0.0667302	0.946797	0.967217
Aqr	944.024	-0.268901	0.199112	-1.3505	0.176854	0.31194
Ar	8.33558	0.152124	0.56384	0.2698	0.787314	0.864372
Araf	2321.9	-0.0476911	0.190299	-0.250611	0.802115	0.87436
Arap1	255.9	0.0459884	0.219676	0.209346	0.834178	0.896493
Arap2	43.3637	-0.913441	0.315305	-2.89701	0.00376735	0.0500178
Arap3	49.251	-0.672215	0.394863	-1.7024	0.0886802	0.192079
Arc	106.98	0.345673	0.432603	0.799053	0.42426	0.575656
Arcn1	939.791	-0.14489	0.33503	-0.43247	0.6654	0.779227
Arel1	857.272	-0.0830467	0.177728	-0.467267	0.640309	0.759537
Arf1	6685.46	0.417088	0.156309	2.66835	0.00762243	0.0500338
Arf2	416.448	-0.045602	0.170472	-0.267505	0.78908	0.865711
Arf3	2320.26	-0.192506	0.185342	-1.03865	0.298967	0.453589
Arf4	3943.39	0.600393	0.246098	2.43965	0.0147015	0.0533466
Arf5	1546.66	0.0569488	0.15264	0.373092	0.70908	0.810954
Arfgap1	1379.06	0.132247	0.193591	0.683128	0.494526	0.638108
Arfgap3	656.707	1.3588	0.251563	5.40143	6.61118e-08	0.00368052
Arfgef1	550.809	-0.649898	0.250938	-2.58988	0.00960102	0.0500402
Arfgef2	200.754	-0.0543887	0.234568	-0.231867	0.816641	0.884446
Arfgef3	152.352	-1.31624	0.380184	-3.46211	0.000535956	0.0315689
Arfip2	355.531	0.0147064	0.264613	0.0555767	0.955679	0.973119
Arfrp1	171.028	0.116294	0.222248	0.523262	0.600792	0.728206
Arg2	110.761	-0.555189	0.306172	-1.81332	0.0697819	0.162259
Arglu1	1041.36	-0.934069	0.286487	-3.26043	0.00111244	0.0411861
Arhgap1	5745.48	0.778874	0.232038	3.35666	0.000788892	0.0364612
Arhgap10	341.738	-0.396351	0.157631	-2.51442	0.0119228	0.0500469
Arhgap11a	1157.41	-0.66212	0.269195	-2.45963	0.0139082	0.0512242
Arhgap12	384.19	-0.734631	0.241484	-3.04215	0.00234894	0.0500076
Arhgap15	27.8365	-1.56999	0.344912	-4.55185	5.31768e-06	0.0134266
Arhgap17	843.792	0.310734	0.154841	2.00679	0.0447716	0.118183
Arhgap18	392.887	-0.472737	0.258382	-1.82961	0.067309	0.158015
Arhgap19	362.157	-0.108508	0.238826	-0.45434	0.649584	0.766149
Arhgap20	87.7446	-1.1788	0.377038	-3.12646	0.00176922	0.0497666
Arhgap21	1628.71	-0.37698	0.206189	-1.82832	0.0675012	0.158414
Arhgap22	23.376	0.105152	0.342572	0.306949	0.758883	0.845923
Arhgap23	550.119	-0.196329	0.260038	-0.755	0.450249	0.598889
Arhgap24	294.11	0.629672	0.345243	1.82385	0.0681745	0.159375
Arhgap25	53.3617	0.379733	0.265089	1.43248	0.152007	0.279888
Arhgap26	494.928	0.269986	0.308505	0.875144	0.381496	0.536548
Arhgap27	131.02	0.534939	0.234807	2.27821	0.022714	0.0723974
Arhgap28	29.774	-0.850557	0.378271	-2.24854	0.0245419	0.0765464
Arhgap29	469.681	0.157065	0.280951	0.559046	0.57613	0.708094
Arhgap30	80.2645	0.335445	0.317262	1.05731	0.290369	0.443849
Arhgap31	449.716	0.760181	0.274843	2.76587	0.0056771	0.0500263
Arhgap32	700.198	-0.433451	0.203018	-2.13504	0.032758	0.0941895
Arhgap33	2026.27	0.536269	0.250402	2.14163	0.0322231	0.0931477
Arhgap33os	7.70628	0.328213	0.669906	0.489939	0.624177	0.746802
Arhgap35	3210.93	0.00698368	0.211253	0.0330584	0.973628	0.984079
Arhgap36	7.9637	-0.454553	0.507812	-0.895121	0.370723	0.525335
Arhgap39	1225.05	1.00211	0.256481	3.90714	9.33948e-05	0.0198442
Arhgap4	80.8064	0.634475	0.285537	2.22204	0.0262805	0.0803347
Arhgap42	228.612	0.472441	0.204877	2.30597	0.0211124	0.0689259
Arhgap44	337.584	-0.676916	0.268203	-2.5239	0.0116062	0.050046
Arhgap5	627.622	-0.732765	0.385379	-1.90141	0.0572478	0.140891
Arhgap6	21.9256	-1.11646	0.35547	-3.1408	0.00168485	0.0489603
Arhgap8	6.93672	-1.03147	0.448479	-2.29994	0.0214518	0.0697147
Arhgap9	8.39515	-0.15732	0.417074	-0.3772	0.706025	0.808368
Arhgdia	9681.57	0.905323	0.207586	4.3612	1.2935e-05	0.0150076
Arhgdib	728.859	0.354977	0.241654	1.46895	0.141847	0.266867
Arhgdig	404.371	-0.90796	0.308353	-2.94455	0.00323422	0.0500149
Arhgef1	1159.78	1.1582	0.320211	3.61698	0.000298064	0.0269133
Arhgef10	220.3	-0.137501	0.155085	-0.886615	0.375286	0.530325
Arhgef10l	753.962	0.23851	0.153492	1.55389	0.120212	0.238088
Arhgef11	400.712	1.28959	0.275575	4.67963	2.87391e-06	0.0127408
Arhgef12	439.035	-0.773545	0.318905	-2.42563	0.015282	0.0548251
Arhgef15	175.926	0.388662	0.299561	1.29744	0.19448	0.333702
Arhgef17	694.519	0.863221	0.207366	4.16279	3.1438e-05	0.0164599
Arhgef18	684.245	0.778487	0.225158	3.45752	0.00054517	0.0320183
Arhgef19	18.4878	1.02395	0.345935	2.95994	0.00307698	0.0500139
Arhgef2	1256.81	-0.087687	0.163243	-0.537155	0.59116	0.720233
Arhgef25	272.163	-0.588663	0.286033	-2.05803	0.0395876	0.10804
Arhgef26	464.422	1.01903	0.322635	3.15846	0.00158606	0.0477485
Arhgef28	99.7048	0.855921	0.312427	2.73959	0.00615167	0.0500285
Arhgef3	13.7027	-0.656264	0.365313	-1.79644	0.0724238	0.166642
Arhgef37	28.6471	-0.0945677	0.259893	-0.363871	0.715954	0.815871
Arhgef39	276.116	-0.0428436	0.316683	-0.135288	0.892384	0.933746
Arhgef4	164.74	0.227335	0.294141	0.772875	0.439596	0.589921
Arhgef40	386.7	0.435707	0.176202	2.47277	0.0134069	0.0500498
Arhgef5	151.956	0.0648911	0.244344	0.265573	0.790568	0.866876
Arhgef6	271.418	1.26338	0.315948	3.9987	6.369e-05	0.0184536
Arhgef7	1960.42	-0.231956	0.224901	-1.03137	0.302367	0.456657
Arhgef9	613.25	0.761976	0.292222	2.60753	0.00911982	0.0500392
Arid1a	4533.55	0.868156	0.214019	4.05645	4.98234e-05	0.0177448
Arid1b	706.018	-0.429081	0.210527	-2.03813	0.0415369	0.111814
Arid2	593.235	0.00123548	0.241802	0.00510948	0.995923	0.997883
Arid3a	5.21136	-1.13356	0.489819	-2.31424	0.0206547	0.0678197
Arid3b	225.61	-0.203711	0.132187	-1.54108	0.123297	0.242383
Arid3c	5.56106	0.242891	0.457187	0.531274	0.595229	0.723213
Arid4a	478.375	-0.621094	0.19343	-3.21095	0.00132296	0.0444575
Arid4b	4711.44	0.489603	0.297216	1.64729	0.0994975	0.208093
Arid5a	45.5432	0.221302	0.246135	0.899109	0.368595	0.523404
Arid5b	277.757	-0.896382	0.302855	-2.95977	0.00307866	0.0500139
Arih1	524.836	-0.632919	0.221875	-2.85259	0.00433645	0.0500205
Arih2	414.92	-0.504832	0.299719	-1.68435	0.0921134	0.197021
Arl1	765.786	-0.83889	0.281518	-2.97989	0.00288356	0.0500125
Arl10	1726.37	1.18184	0.258502	4.57187	4.83387e-06	0.0133634
Arl11	8.6605	0.714177	0.302756	2.35892	0.0183282	0.0622007
Arl13b	374.429	0.0503189	0.23761	0.211771	0.832286	0.894931
Arl14ep	85.7747	-0.501417	0.225673	-2.22187	0.0262918	0.0803519
Arl15	706.556	0.195	0.149333	1.30581	0.191617	0.330377
Arl16	407.147	-0.39791	0.168539	-2.36093	0.0182291	0.0620563
Arl2	1702.44	-0.627462	0.231339	-2.71231	0.00668169	0.0500308
Arl2bp	3309.76	-0.24282	0.195119	-1.24447	0.213327	0.35569
Arl3	5732.98	-0.395548	0.19744	-2.00338	0.0451363	0.11888
Arl4a	1883.61	-0.739222	0.368976	-2.00344	0.0451301	0.11888
Arl4c	1385.39	0.252263	0.173367	1.45508	0.145646	0.271613
Arl4d	468.834	0.00518029	0.27544	0.0188073	0.984995	0.990553
Arl5a	1119.27	0.192594	0.223049	0.863458	0.387886	0.541687
Arl5b	856.421	-0.143387	0.186217	-0.77	0.4413	0.591428
Arl5c	49.9086	0.390431	0.290942	1.34196	0.17961	0.315124
Arl6	145.325	-0.361671	0.272841	-1.32557	0.184981	0.322013
Arl6ip1	7445.68	0.550467	0.202125	2.7234	0.00646133	0.0500297
Arl6ip4	218.381	0.110258	0.203811	0.540982	0.58852	0.717814
Arl6ip5	4303.27	0.040311	0.146194	0.275737	0.78275	0.862016
Arl6ip6	1174.34	-0.462164	0.268015	-1.7244	0.0846365	0.186098
Arl8a	2179.82	-0.510006	0.228671	-2.2303	0.0257272	0.0791184
Arl8b	1850.36	0.709268	0.16412	4.32164	1.54872e-05	0.0153289
Armc1	904.86	0.710472	0.216794	3.27718	0.00104851	0.0405649
Armc10	163.373	-1.03394	0.570134	-1.8135	0.0697547	0.162259
Armc2	22.6046	0.0100363	0.356058	0.0281874	0.977513	0.986648
Armc3	27.9684	-0.523982	0.365693	-1.43285	0.151901	0.279801
Armc4	8.15954	0.114694	0.756257	0.151661	0.879455	0.925479
Armc5	507.445	0.29326	0.18675	1.57034	0.116336	0.232656
Armc6	407.231	-0.0892637	0.187149	-0.476967	0.633386	0.753897
Armc7	76.853	0.747262	0.223039	3.35037	0.000807033	0.036861
Armc8	1826.5	-0.11811	0.230021	-0.513475	0.607619	0.733951
Armc9	834.585	0.271559	0.142427	1.90665	0.0565655	0.139791
Armcx1	345.813	-0.215021	0.218585	-0.983695	0.325266	0.479805
Armcx2	1528.92	-0.454273	0.313273	-1.45009	0.147034	0.273343
Armcx3	1165.45	0.320126	0.183933	1.74045	0.0817796	0.181411
Armcx4	366.7	0.241517	0.179084	1.34863	0.177456	0.312624
Armcx6	426.319	0.227163	0.204121	1.11288	0.265758	0.417282
Armt1	223.152	-0.64561	0.269887	-2.39215	0.01675	0.0584877
Arnt	266.798	0.120187	0.298746	0.402304	0.687461	0.795288
Arnt2	1384.11	-0.109916	0.282689	-0.388822	0.697408	0.80185
Arntl	97.9806	0.513541	0.201365	2.55031	0.0107628	0.0500434
Arntl2	6.57471	-1.75291	0.561568	-3.12147	0.00179953	0.0500023
Arpc1a	1283.75	-0.196249	0.258613	-0.758853	0.44794	0.597072
Arpc1b	58.2521	-0.606455	0.371879	-1.63079	0.102936	0.213555
Arpc2	5435.12	-0.381861	0.180671	-2.11357	0.0345522	0.0978955
Arpc3	11554.8	0.45438	0.173232	2.62295	0.00871715	0.0500375
Arpc4	1663.34	-0.38822	0.196535	-1.97533	0.0482312	0.124662
Arpc5	2428.56	0.913892	0.225853	4.04641	5.20088e-05	0.0177786
Arpc5l	1128.02	-0.413673	0.206748	-2.00086	0.0454072	0.119287
Arpin	744.219	0.172794	0.14511	1.19078	0.23374	0.380502
Arpp19	947.9	-1.0062	0.274198	-3.66962	0.000242908	0.0252949
Arpp21	960.409	-0.509302	0.310839	-1.63848	0.101322	0.210914
Arrb1	1339.54	0.380803	0.217717	1.74907	0.0802783	0.179337
Arrb2	431.521	0.801249	0.20672	3.87601	0.000106183	0.0203754
Arrdc1	99.0703	0.0226499	0.319301	0.0709358	0.943449	0.965388
Arrdc2	198.252	1.14864	0.274657	4.18209	2.88845e-05	0.0164216
Arrdc3	1218.24	0.0116498	0.149613	0.077866	0.937935	0.962786
Arrdc4	537.412	-0.381682	0.211688	-1.80304	0.0713818	0.164881
Arsa	647.228	0.127783	0.176473	0.724097	0.469006	0.615258
Arsb	511.738	0.444064	0.197486	2.24859	0.0245388	0.0765464
Arsg	108.238	0.253556	0.379679	0.667815	0.504252	0.646619
Arsi	185.545	0.415644	0.345481	1.20309	0.228943	0.374703
Arsk	378.46	-6.87978e-05	0.204614	-0.000336232	0.999732	0.999802
Art1	7.07021	0.163498	0.340831	0.479703	0.631438	0.75227
Art3	23.7945	0.216996	0.32354	0.670691	0.502418	0.645022
Art4	7.68244	-0.728915	0.539481	-1.35114	0.17665	0.311734
Arv1	119.818	0.720546	0.279382	2.57907	0.00990673	0.050041
Arvcf	2829.51	1.53152	0.258233	5.93078	3.01503e-09	0.000794738
Arx	811.343	0.0917546	0.320935	0.285898	0.774956	0.856209
Arxes1	30.0704	-0.729559	0.430427	-1.69497	0.090082	0.194062
Arxes2	710.934	-1.4193	0.446714	-3.17719	0.00148709	0.0462091
As3mt	214.666	-0.0752662	0.220149	-0.341887	0.732436	0.827837
Asah1	426.652	0.418704	0.249579	1.67764	0.0934168	0.198931
Asah2	37.71	-0.450372	0.288163	-1.56291	0.118075	0.235309
Asap1	688.378	0.175445	0.192531	0.911256	0.36216	0.517782
Asap2	679.493	-0.0433091	0.196092	-0.220861	0.825201	0.89047
Asap3	470.803	0.311237	0.19959	1.55939	0.118905	0.236368
Asb1	588.819	0.186652	0.224007	0.833242	0.404708	0.557966
Asb10	10.3382	1.5979	0.499103	3.20154	0.00136694	0.0447402
Asb13	290.688	-0.208889	0.230506	-0.906219	0.36482	0.52002
Asb18	28.1047	1.01581	0.402881	2.52136	0.0116901	0.0500461
Asb2	8.27564	-0.902731	0.426679	-2.11572	0.034369	0.0975194
Asb3	821.068	0.0935699	0.152819	0.61229	0.540346	0.678203
Asb4	752.346	0.28381	0.27628	1.02725	0.304301	0.458606
Asb5	9.18516	0.572329	0.38488	1.48703	0.137006	0.260474
Asb6	218.495	-0.0814211	0.271723	-0.299648	0.764446	0.849354
Asb7	430.661	0.642668	0.167349	3.84028	0.000122894	0.0212299
Asb8	876.44	2.14169	0.350061	6.11806	9.47237e-10	0.000167896
Ascc1	677.288	0.666911	0.230375	2.89489	0.00379293	0.0500178
Ascc2	313.053	-0.987718	0.397836	-2.48272	0.0130382	0.0500488
Ascc3	189.28	-0.351587	0.192736	-1.82419	0.0681238	0.15935
Ascl1	9385.3	0.915149	0.264502	3.45989	0.000540397	0.031683
Ascl2	13.2784	-0.0931221	0.350449	-0.265722	0.790453	0.866817
Ascl4	26.2768	0.0529209	0.411911	0.128477	0.897772	0.93694
Asf1a	737.579	-0.382124	0.225361	-1.6956	0.0899609	0.193918
Asf1b	601.163	-0.0439824	0.203087	-0.21657	0.828544	0.892793
Asgr1	24.8278	0.179615	0.426961	0.420683	0.673987	0.785583
Ash1l	1353.9	0.261495	0.143474	1.82259	0.0683654	0.159732
Ash2l	1701.39	0.331133	0.166198	1.9924	0.0463276	0.121123
Asic1	578.102	-0.452139	0.246717	-1.83263	0.0668583	0.157444
Asic2	220.477	-1.48545	0.448974	-3.30854	0.000937839	0.0388995
Asic4	265.589	1.54773	0.598437	2.5863	NA	NA
Asl	440.389	0.345572	0.140366	2.46194	0.0138188	0.0510401
Asna1	2319.73	0.647291	0.220532	2.93513	0.00333406	0.0500155
Asns	111.949	-0.719071	0.278688	-2.5802	0.00987429	0.0500409
Aspa	6.09063	-1.51013	0.575977	-2.62187	0.008745	0.0500375
Aspdh	48.1574	0.290507	0.276351	1.05123	0.293155	0.44715
Asph	2808.35	-0.287561	0.196467	-1.46366	0.143288	0.26862
Asphd1	295.897	0.253438	0.303454	0.835176	0.403619	0.557057
Asphd2	254.496	0.347828	0.195929	1.77528	0.075852	0.17238
Aspm	982.42	-0.164745	0.286494	-0.575036	0.565267	0.699142
Aspscr1	831.783	0.686857	0.19835	3.46286	0.000534474	0.0314797
Asrgl1	176.804	-0.366967	0.369868	-0.992154	0.321122	0.47576
Aste1	541.069	0.00044032	0.24597	0.00179013	0.998572	0.999074
Astn1	3762.8	0.454619	0.214419	2.12024	0.0339859	0.096772
Astn2	516.603	0.606381	0.296507	2.04508	0.0408472	0.110462
Asun	487.874	-0.550678	0.274719	-2.00451	0.0450153	0.118629
Asxl1	494.769	0.185427	0.214045	0.866299	0.386326	0.540262
Asxl2	670.567	0.499425	0.185052	2.69883	0.00695835	0.050032
Asxl3	875.104	-0.192998	0.212009	-0.91033	0.362649	0.518116
Atad1	2913.18	-0.298847	0.170412	-1.75367	0.0794865	0.17821
Atad2	448.968	-0.0592614	0.336703	-0.176005	0.86029	0.913552
Atad2b	390.736	-0.380784	0.25995	-1.46483	0.142966	0.268359
Atad3a	1384.66	0.53841	0.23397	2.30119	0.0213808	0.0695838
Atad3aos	19.6341	0.414782	0.296598	1.39847	0.161973	0.292867
Atad5	553.735	0.2746	0.230977	1.18887	0.234493	0.381161
Atat1	2141.79	-0.0550034	0.171096	-0.321477	0.747849	0.837873
Atcay	1162.17	-0.300815	0.216907	-1.38684	0.165491	0.297529
Ate1	382.23	0.360794	0.184772	1.95264	0.0508619	0.129396
Atf1	513.769	-0.267352	0.230004	-1.16238	0.245082	0.392946
Atf2	908.698	-0.925133	0.267335	-3.46057	0.000539037	0.0316476
Atf3	31.0028	-0.290321	0.247307	-1.17393	0.240424	0.387645
Atf4	7021.86	0.59585	0.18057	3.29982	0.000967457	0.0392697
Atf5	61.3932	0.1244	0.355102	0.350323	0.726097	0.823718
Atf6	379.318	-0.113928	0.134827	-0.844999	0.398111	0.551484
Atf6b	644.468	-1.06895	0.335794	-3.18335	0.00145581	0.0458963
Atf7ip	7334.03	-0.931043	0.307455	-3.02823	0.00245995	0.0500082
Atg10	66.6209	0.450074	0.284918	1.57966	0.114185	0.229537
Atg101	150.509	-0.295719	0.324044	-0.912589	0.361459	0.517314
Atg12	470.951	0.237485	0.222405	1.0678	0.285609	0.438455
Atg13	216.193	-0.583384	0.272873	-2.13793	0.0325225	0.0937471
Atg14	385.765	0.668088	0.198053	3.37329	0.000742768	0.0356505
Atg16l1	748.04	-0.262576	0.222101	-1.18224	0.237112	0.384034
Atg16l2	129.397	0.274685	0.202904	1.35377	0.17581	0.310789
Atg2a	1041.37	0.78171	0.226926	3.44478	0.000571525	0.0327974
Atg2b	929.647	-0.0259365	0.173468	-0.149518	0.881145	0.926642
Atg3	216.036	-1.27789	0.318978	-4.00619	6.17058e-05	0.01841
Atg4b	819.06	0.52966	0.197226	2.68555	0.00724116	0.0500326
Atg4c	248.192	-0.0607674	0.201959	-0.30089	0.763498	0.848814
Atg4d	616.458	0.0180229	0.269311	0.0669225	0.946643	0.967171
Atg5	323.327	-0.249594	0.242215	-1.03047	0.30279	0.4572
Atg7	748.467	-0.124148	0.136332	-0.910632	0.362489	0.518116
Atg9a	270.063	-1.01511	0.31835	-3.18865	0.0014294	0.0458385
Atg9b	19.3344	0.510123	0.441654	1.15503	0.248078	0.39633
Athl1	358.546	0.306669	0.229745	1.33482	0.181935	0.317951
Atic	812.463	0.0663685	0.217078	0.305736	0.759806	0.846227
Atl1	1041.83	-0.729172	0.263817	-2.76393	0.00571102	0.0500264
Atl2	761.567	0.259725	0.21774	1.19282	0.23294	0.379545
Atl3	801.789	-0.164632	0.183909	-0.895185	0.370688	0.525335
Atm	586.729	0.0990279	0.166626	0.594314	0.552302	0.688482
Atmin	197.773	-0.5031	0.220925	-2.27724	0.0227716	0.0725649
Atoh1	11.1356	1.6341	0.666183	2.45293	0.0141698	0.051893
Atoh8	169.661	0.50762	0.161659	3.14007	0.00168906	0.0489832
Atox1	1752.06	0.15856	0.292807	0.541517	0.588152	0.717549
Atp10a	36.4804	0.130604	0.264495	0.493786	0.621458	0.745192
Atp10b	11.8402	0.199189	0.464795	0.428551	0.66825	0.781652
Atp10d	95.8554	0.385812	0.252347	1.52889	0.126292	0.246211
Atp11a	321.285	-1.08493	0.294584	-3.68292	0.000230579	0.025116
Atp11b	217.266	-1.29115	0.295864	-4.36399	1.27711e-05	0.0149592
Atp11c	208.391	0.199362	0.258106	0.772405	0.439874	0.590167
Atp13a1	715.728	0.346247	0.238946	1.44906	0.14732	0.273731
Atp13a2	867.52	0.76855	0.257661	2.9828	0.00285626	0.0500124
Atp13a3	1003.23	0.0106541	0.164911	0.0646054	0.948488	0.968251
Atp1a1	2665.16	-0.329505	0.240149	-1.37209	0.170036	0.303177
Atp1a2	5872.7	0.309295	0.325162	0.951201	0.341503	0.497019
Atp1a3	18826.1	-0.120982	0.306748	-0.394403	0.693283	0.799207
Atp1b1	1728.13	-0.551704	0.312303	-1.76657	NA	NA
Atp1b2	1607.32	0.217236	0.265766	0.817394	0.413703	0.56588
Atp1b3	1899.27	0.0140635	0.150349	0.0935394	0.925475	0.955154
Atp2a2	3981	0.167358	0.160268	1.04424	0.296376	0.450713
Atp2a3	19.593	-0.358948	0.33364	-1.07586	0.281992	0.434775
Atp2b1	434.465	-0.362501	0.201716	-1.79708	0.0723223	0.166578
Atp2b2	1051.14	-0.926866	0.264053	-3.51016	0.000447845	0.0301004
Atp2b3	259.754	-0.0844908	0.283686	-0.297833	0.765831	0.850446
Atp2b4	934.183	0.754703	0.252259	2.99179	0.00277351	0.0500119
Atp2c1	580.313	-0.89897	0.253928	-3.54026	0.000399733	0.0288646
Atp5a1	13958.7	-0.470843	0.17848	-2.63808	0.0083378	0.0500364
Atp5b	9481.91	-0.0494861	0.128722	-0.384441	0.700652	0.804088
Atp5c1	3024.44	0.36218	0.153567	2.35845	0.0183515	0.0622503
Atp5d	1226.5	0.429426	0.202356	2.12213	0.0338268	0.0964731
Atp5e	1433.3	-0.895139	0.332497	-2.69218	0.00709873	0.0500322
Atp5g3	12015.8	0.360294	0.188699	1.90936	0.0562158	0.139335
Atp5j	3949.84	0.187785	0.283838	0.661593	0.508232	0.650262
Atp5j2	10859	-0.467694	0.246904	-1.89424	0.0581934	0.142603
Atp5k	3816.69	-0.351912	0.214833	-1.63807	0.101407	0.211005
Atp5o	5780.82	-0.0085273	0.22043	-0.0386849	0.969142	0.981502
Atp5s	171.745	-0.153339	0.219195	-0.699556	0.484205	0.628716
Atp5sl	178.966	0.104009	0.152914	0.680183	0.496388	0.639412
Atp6ap1	823.18	-0.142137	0.201236	-0.70632	0.479989	0.625007
Atp6ap1l	26.2364	-1.42384	0.415235	-3.429	0.000605803	0.0333529
Atp6ap2	812.108	-0.866771	0.219094	-3.95617	7.61614e-05	0.0190639
Atp6v0a1	2834.6	0.251147	0.158869	1.58084	0.113915	0.229196
Atp6v0a2	310.53	0.333577	0.244318	1.36534	0.172146	0.305765
Atp6v0b	2382.2	-0.716045	0.199006	-3.59811	0.000320532	0.0275071
Atp6v0d1	516.649	-1.10722	0.320738	-3.4521	0.000556243	0.0325296
Atp6v0e	560.157	-0.770852	0.227012	-3.39565	0.00068466	0.0347448
Atp6v0e2	7227	-0.397025	0.236598	-1.67806	0.0933358	0.198818
Atp6v1a	762.672	0.136103	0.269113	0.505746	0.613035	0.738179
Atp6v1b2	2304.06	1.48522	0.355267	4.18058	2.90768e-05	0.0164216
Atp6v1c1	240.157	0.205304	0.195731	1.04891	0.294221	0.448009
Atp6v1c2	7.8151	-0.0482754	0.418495	-0.115355	0.908164	0.944053
Atp6v1d	618.719	-0.239351	0.21642	-1.10596	0.268745	0.420516
Atp6v1e1	1805.47	0.643323	0.305292	2.10724	0.0350969	0.0989668
Atp6v1f	1688.68	0.393163	0.274979	1.42979	0.152776	0.280831
Atp6v1g2	284.834	-0.96916	0.352366	-2.75044	0.00595161	0.0500274
Atp6v1h	265.811	-1.13205	0.298528	-3.79212	0.000149369	0.0222303
Atp7a	1009.64	-0.0777853	0.182999	-0.425058	0.670795	0.783125
Atp7b	86.3507	-0.285464	0.175486	-1.6267	0.1038	0.21463
Atp8a1	986.158	-0.271714	0.174409	-1.55792	0.119252	0.236739
Atp8a2	819.996	-0.968909	0.238789	-4.05759	4.9581e-05	0.0176409
Atp8b1	10.031	-0.240555	0.358004	-0.671934	0.501626	0.644237
Atp8b2	612.025	-0.00821693	0.190934	-0.0430355	0.965673	0.98003
Atp9a	2361.74	0.255724	0.216569	1.1808	0.237683	0.384768
Atp9b	499.417	-0.23063	0.183712	-1.25539	0.209337	0.35103
Atpaf2	14.6703	-0.76719	0.450745	-1.70205	0.0887466	0.192143
Atr	369.886	-0.652879	0.224067	-2.91376	0.00357101	0.0500169
Atraid	475.356	-1.0705	0.338517	-3.16232	0.00156519	0.0472541
Atrn	864.979	-0.138969	0.164616	-0.844198	0.398559	0.551996
Atrnl1	562.115	-0.845985	0.23894	-3.54057	0.000399257	0.0288225
Atrx	1559.82	-0.0403092	0.159149	-0.25328	0.800052	0.873313
Atxn1	273.932	-0.778506	0.286277	-2.71941	0.00653979	0.05003
Atxn10	10893.6	0.428605	0.188236	2.27695	0.0227891	0.0726043
Atxn1l	78.9011	-0.096968	0.289193	-0.335305	0.737395	0.831325
Atxn2	671.902	-0.381925	0.221502	-1.72425	0.0846622	0.186098
Atxn3	312.86	-0.599335	0.235169	-2.54853	0.0108177	0.0500436
Atxn7	286.511	-0.501805	0.178735	-2.80754	0.00499221	0.0500235
Atxn7l1	396.626	-0.379815	0.151613	-2.50516	0.0122397	0.0500475
Atxn7l2	857.682	-0.203318	0.130997	-1.55209	0.120642	0.238821
Atxn7l3	6743.87	0.238837	0.236556	1.00964	0.312666	0.466675
Atxn7l3b	3119.34	-0.497661	0.192751	-2.58188	0.00982646	0.0500409
AU019823	587.818	-0.0815168	0.234097	-0.348217	0.727677	0.824616
AU021092	116.711	-0.235467	0.253713	-0.928082	0.353365	0.509488
AU022252	469.172	0.441377	0.132371	3.33439	0.000854853	0.0500015
AU022751	49.404	-1.16871	0.3661	-3.19232	0.00141133	0.0454348
AU040320	571.698	-0.279735	0.231273	-1.20954	0.226454	0.371826
AU041133	153.228	0.51138	0.250021	2.04535	0.0408205	0.110462
Auh	239.018	-0.5405	0.19495	-2.7725	0.00556269	0.0500256
Aunip	43.9737	-0.620803	0.285334	-2.1757	0.0295776	0.087596
Aup1	2433.69	0.195954	0.160967	1.21736	0.223468	0.368237
Aurka	1316.5	0.595337	0.226253	2.6313	0.008506	0.0500368
Aurkaip1	65.3523	0.620973	0.272795	2.27634	0.0228258	0.0726524
Aurkb	1165.51	0.824849	0.243845	3.38268	0.000717819	0.0353724
Auts2	620.903	0.197987	0.261894	0.755984	0.449659	0.598356
AV039307	33.7087	0.202883	0.271039	0.748536	0.454137	0.601273
Aven	62.3168	-0.307973	0.240193	-1.28219	0.199776	0.3398
Avl9	1062.91	0.641182	0.212373	3.01912	0.00253506	0.050009
Avp	9.05567	0.79329	0.946129	0.838459	0.401773	0.555369
Avpi1	92.1777	-0.0265004	0.274509	-0.0965375	0.923094	0.953646
Avpr1a	46.7389	-0.489815	0.372965	-1.3133	0.189081	0.327271
AW011738	87.3173	-0.112775	0.305415	-0.369252	0.71194	0.812921
AW121686	6.69707	-0.338202	0.40625	-0.832499	0.405128	0.558274
AW146154	15.0657	-0.524221	0.328706	-1.5948	0.110756	0.224538
AW209491	421.851	0.632286	0.177785	3.55647	0.000375868	0.0286919
AW495222	17.0057	0.715708	0.37635	1.90171	0.0572092	0.140845
AW549542	6.23722	-0.275311	0.537126	-0.512563	0.608257	0.734349
AW549877	1016.84	-0.0424917	0.259843	-0.163529	0.870102	0.919084
AW551984	292.936	-0.569798	0.345668	-1.6484	0.0992711	0.207811
AW554918	742.358	0.153344	0.188163	0.814955	0.415098	0.567108
Axin1	1050.07	0.606313	0.188765	3.212	0.00131815	0.0443703
Axin2	3062.5	0.181288	0.18395	0.985527	0.324365	0.478909
Axl	362.544	-0.0226721	0.235214	-0.0963891	0.923212	0.953646
AY074887	47.5722	-0.497491	0.340266	-1.46206	0.143724	0.269154
AY702102	7.45141	0.266386	0.643231	0.414138	0.678773	0.789079
AY761185	13.2979	-1.48833	0.59691	-2.4934	0.0126528	0.050048
Azi2	1204.58	0.308699	0.124461	2.48028	0.013128	0.0500492
Azin1	2440.45	-0.477606	0.190036	-2.51324	0.0119628	0.050047
Azin2	184.266	0.198748	0.166092	1.19661	0.231457	0.377703
B130006D01Rik	105.098	0.129423	0.321472	0.402596	0.687245	0.795167
B130024G19Rik	403.107	-0.53631	0.261368	-2.05194	0.0401759	0.109206
B130055M24Rik	24.9067	0.43898	0.237179	1.85084	0.0641926	0.153119
B230118H07Rik	191.623	-0.553967	0.187818	-2.94949	0.00318303	0.0500146
B230119M05Rik	53.1822	-0.126905	0.208362	-0.609058	0.542486	0.680216
B230208H11Rik	11.491	-0.211873	0.34546	-0.613307	0.539673	0.677657
B230209E15Rik	19.254	-1.66033	0.48094	-3.45227	0.000555893	0.0325296
B230216N24Rik	7.53003	0.289066	0.379938	0.760824	0.446762	0.59645
B230217C12Rik	1067.8	1.01572	0.337877	3.0062	0.00264535	0.0500099
B230217O12Rik	10.3975	-0.22019	0.303173	-0.726283	0.467665	0.613838
B230219D22Rik	3244.08	0.359049	0.233073	1.5405	0.123438	0.242538
B230307C23Rik	9.56182	0.494494	0.350536	1.41068	0.15834	0.288271
B230311B06Rik	13.6043	-0.24836	0.330496	-0.751476	0.452366	0.600334
B230317F23Rik	7.09279	-0.901844	0.503265	-1.79199	0.0731352	0.167878
B230354K17Rik	78.7528	0.501471	0.210091	2.38692	0.01699	0.0590798
B230369F24Rik	28.0133	-1.64348	0.515232	-3.18979	0.00142374	0.0500021
B2m	1991.02	0.309101	0.304945	1.01363	0.310761	0.465049
B330016D10Rik	205.562	0.0404686	0.223278	0.181247	0.856174	0.911172
B3galnt1	1803.75	0.227391	0.155203	1.46512	0.142887	0.268292
B3galnt2	310.858	-0.0402209	0.15336	-0.262265	0.793117	0.868536
B3galt4	155.406	-0.0845861	0.180818	-0.467797	0.63993	0.759151
B3galt6	50.2717	-0.737015	0.313349	-2.35206	0.0186698	0.0630748
B3gat1	5051.39	0.688978	0.23174	2.97307	0.0029484	0.050013
B3gat2	365.695	0.233942	0.284231	0.823071	0.410468	0.563095
B3gat3	1173.03	0.0442548	0.161275	0.274406	0.783773	0.862743
B3glct	192.051	-0.60513	0.237736	-2.54538	0.0109158	0.0500438
B3gnt4	5.37014	-0.900106	0.473632	-1.90043	0.0573763	0.14111
B3gnt5	275.73	-0.960101	0.363879	-2.63852	0.00832687	0.0500364
B3gnt8	43.406	-0.656939	0.356744	-1.84148	0.0655506	0.155319
B3gnt9	123.989	-0.654997	0.275065	-2.38124	0.0172544	0.0598093
B3gntl1	71.3611	0.35199	0.201175	1.74968	0.0801743	0.179161
B430306N03Rik	11.3841	0.331272	0.361696	0.915886	0.359726	0.515833
B430319G15Rik	27.401	-0.423442	0.356084	-1.18916	0.234375	0.38109
B4galnt1	1075	0.374583	0.225424	1.66168	0.0965767	0.203652
B4galnt3	8.15197	0.219309	0.31555	0.695006	0.487051	0.631341
B4galnt4	2702.58	0.888839	0.235797	3.7695	0.000163574	0.0227457
B4galt1	401.508	0.166227	0.228181	0.728487	0.466315	0.612517
B4galt2	1508.34	-0.170537	0.203709	-0.837161	0.402502	0.556023
B4galt3	591.218	-0.479762	0.37576	-1.27678	0.201682	0.341886
B4galt4	342.85	-0.0256563	0.160163	-0.160189	0.872733	0.920647
B4galt5	415.438	0.999318	0.259722	3.84765	0.000119254	0.020893
B4galt6	727.946	0.848363	0.209663	4.04631	5.20303e-05	0.0177786
B4galt7	460.426	-0.664628	0.19659	-3.38078	0.000722808	0.0354017
B4gat1	207.75	-0.225413	0.163184	-1.38135	0.167173	0.299555
B630019K06Rik	137.335	0.535239	0.384343	1.39261	0.163738	0.295085
B930041F14Rik	117.296	0.0644958	0.251447	0.256499	0.797566	0.871533
B930059L03Rik	117.43	-0.330962	0.272677	-1.21375	0.224844	0.370076
B930095G15Rik	752.098	-0.389842	0.17626	-2.21174	0.0269846	0.0819946
B9d1	238.637	1.12948	0.293755	3.84497	0.000120566	0.0211692
B9d1os	202.135	0.976186	0.316144	3.08779	0.00201651	0.0500049
B9d2	145.461	-0.129962	0.309258	-0.420237	0.674312	0.785752
Baalc	142.93	-0.627823	0.312877	-2.00661	0.0447912	0.118213
Babam1	2126.09	0.443778	0.224478	1.97693	0.0480495	0.124305
Bace1	494.509	-0.112184	0.269689	-0.415974	0.677429	0.787966
Bace2	58.2632	-0.450117	0.328458	-1.37039	0.170564	0.303853
Bach1	676.769	0.0552543	0.207123	0.26677	0.789646	0.866199
Bach2	1460.42	-0.8592	0.325058	-2.64322	0.00821205	0.0500358
Bad	291.964	0.674716	0.180046	3.74746	0.000178635	0.0235345
Bag1	355.662	-0.842231	0.265802	-3.16864	0.00153152	0.0467266
Bag4	933.469	0.772894	0.281953	2.74121	0.00612126	0.0500282
Bag5	65.0187	0.0300241	0.159144	0.18866	0.850359	0.906978
Bag6	8373.93	0.294993	0.142336	2.07251	0.0382178	0.105228
Bahcc1	2036.06	0.172914	0.219729	0.786941	0.431317	0.581987
Bahd1	246.13	0.133803	0.182664	0.732505	0.46386	0.610192
Baiap2	395.99	0.206503	0.270765	0.762665	0.445663	0.59554
Baiap2l1	9.89995	0.085127	0.555509	0.153241	0.878208	0.924713
Baiap2l2	29.792	-0.748439	0.305014	-2.45379	0.014136	0.0518184
Baiap3	14.686	-0.281854	0.394666	-0.714158	0.47513	0.621475
Bak1	893.172	0.969694	0.262865	3.68895	0.000225184	0.0250872
Bambi	86.6788	-0.343969	0.246683	-1.39438	0.163204	0.294494
Bambi-ps1	30.9998	1.28951	0.467194	2.76013	0.00577789	0.0500267
Banf1	9775.12	1.08	0.254479	4.24397	2.19603e-05	0.0158611
Bank1	16.6537	0.457975	0.346657	1.32112	0.186462	0.32376
Banp	806.105	0.116349	0.181436	0.641269	0.521348	0.661993
Bap1	2336.61	0.169528	0.168454	1.00638	0.314235	0.468379
Bard1	117.893	-0.416913	0.336114	-1.24039	0.214831	0.357642
Barhl2	424.67	0.340647	0.373271	0.9126	0.361453	0.517314
Barx2	39.318	-0.3378	0.313935	-1.07602	0.281919	0.434725
Basp1	29029.1	0.882894	0.236706	3.72991	0.000191547	0.0240807
Batf	28.0889	-0.0254462	0.35515	-0.0716493	0.942881	0.9652
Batf3	6.36873	0.267332	0.426397	0.626956	0.530688	0.670152
Bax	3359.21	0.478017	0.282972	1.68927	0.0911672	0.195542
Baz1a	426.303	1.01797	0.274355	3.71041	0.000206923	0.0246225
Baz1b	2822.63	-0.284382	0.246679	-1.15284	0.248976	0.397052
Baz2a	1360.2	0.174421	0.195307	0.893058	0.371826	0.52648
Baz2b	760.237	0.858069	0.265242	3.23504	0.00121625	0.0429953
BB557941	10.2634	-0.295096	0.292153	-1.01007	0.31246	0.466593
Bbc3	68.0675	0.158849	0.225009	0.70597	0.480207	0.625177
Bbip1	3186.26	0.0119144	0.142108	0.0838406	0.933183	0.959498
Bbof1	10.2294	-0.189104	0.318533	-0.593671	0.552732	0.68858
Bbs1	599.071	0.343638	0.211401	1.62552	0.104051	0.214963
Bbs10	7.31833	-0.464186	0.444651	-1.04393	0.296516	0.450878
Bbs2	278.719	-0.147295	0.172708	-0.852856	0.393739	0.547511
Bbs4	1014.53	0.58122	0.267778	2.17053	0.0299666	0.0884204
Bbs5	88.2879	-0.0795358	0.256275	-0.310353	0.756293	0.844029
Bbs7	188.121	-0.17224	0.170048	-1.01289	0.311113	0.46538
Bbs9	479.441	-0.728811	0.309364	-2.35584	0.0184811	0.0625705
Bbx	1299.05	-0.0956088	0.148657	-0.64315	0.520127	0.661031
BC002059	47.9614	-0.236603	0.322995	-0.732529	0.463846	0.610192
BC003331	280.621	-0.863057	0.21866	-3.94702	7.91296e-05	0.0191332
BC003965	10.6083	0.176112	0.428606	0.410894	0.681151	0.79094
BC004004	683.51	-0.204897	0.231717	-0.884252	0.37656	0.531772
BC005537	1275.68	-0.84997	0.292766	-2.90324	0.0036932	0.0500174
BC005561	5.61018	0.557142	0.489387	1.13845	0.254933	0.404354
BC005624	2013.55	0.47042	0.175653	2.67812	0.00740368	0.0500332
BC017158	319.187	-0.309895	0.20836	-1.4873	0.136934	0.260474
BC017643	527.382	0.104005	0.141932	0.732781	0.463692	0.610139
BC020402	193.83	0.698911	0.235345	2.96973	0.00298062	0.0500134
BC022687	84.2147	0.186082	0.212752	0.874639	0.38177	0.536814
BC023829	157.854	0.359817	0.19842	1.81341	0.0697687	0.162259
BC024139	130.372	1.3812	0.423183	3.26383	0.00109918	0.0411318
BC024978	430.981	0.47059	0.185403	2.5382	0.0111424	0.0500445
BC026585	243.475	0.0855267	0.211141	0.405069	0.685427	0.793772
BC029214	187.276	0.380381	0.208673	1.82285	0.0683259	0.159666
BC029722	270.942	-0.0534716	0.211921	-0.252318	0.800795	0.873723
BC030336	1743.48	0.952046	0.185967	5.11943	3.06458e-07	0.00877384
BC030867	201.574	0.702156	0.245515	2.85993	0.00423735	0.05002
BC031181	1449.54	-0.791866	0.270449	-2.92796	0.00341189	0.0500163
BC031361	219.739	-0.173988	0.157848	-1.10225	0.270354	0.421942
BC034090	383.479	0.59579	0.224813	2.65016	0.00804548	0.0500356
BC035044	12.3861	-0.0389423	0.31048	-0.125426	0.900186	0.938498
BC037034	4002.22	0.298184	0.176288	1.69146	0.0907488	0.194968
BC037704	21.9127	-0.687808	0.400802	-1.71608	0.0861476	0.188578
BC039771	8.67735	-0.271596	0.288294	-0.942077	0.346153	0.501988
BC048403	193.192	0.666589	0.2609	2.55496	0.0106199	0.0500431
BC048507	16.5749	0.536226	0.708296	0.757065	0.449011	0.59794
BC048609	19.1616	-0.441945	0.522358	-0.846058	0.39752	0.551094
BC051226	44.8847	0.264846	0.24126	1.09776	0.272308	0.42395
BC052040	510.243	0.835754	0.248308	3.3658	0.000763217	0.0360779
BC055324	343.025	-0.733026	0.304953	-2.40374	0.0162285	0.0571
BC064078	49.6683	0.0150005	0.474245	0.0316303	0.974767	0.984783
BC065397	531.676	1.19431	0.281879	4.23697	2.2656e-05	0.0158995
BC067074	9.38542	-0.942803	0.403739	-2.33518	0.0195341	0.0651558
BC068281	50.1179	-0.203152	0.228035	-0.890883	0.372992	0.527921
Bcam	606.566	1.2091	0.350966	3.44507	0.000570906	0.0327912
Bcan	313.733	-0.694051	0.386462	-1.79591	0.0725091	0.166763
Bcap29	155.537	-0.70409	0.263399	-2.6731	0.00751549	0.0500334
Bcap31	339.257	-0.393404	0.222608	-1.76725	0.0771861	0.174563
Bcar1	413.722	0.290508	0.198624	1.46261	0.143575	0.268958
Bcar3	147.548	0.65021	0.201477	3.22721	0.00125003	0.0435093
Bcas1	33.5883	-1.7664	0.550802	-3.20695	0.0013415	0.050002
Bcas2	7815.42	0.452306	0.277382	1.63062	0.10297	0.213565
Bcas3	944.783	0.646145	0.237193	2.72413	0.00644715	0.0500295
Bcat1	1499.31	0.334115	0.201263	1.66009	0.0968957	0.204174
Bcat2	356.907	0.122713	0.215056	0.570607	0.568266	0.701405
Bccip	1540.46	0.0374102	0.156746	0.238667	0.811363	0.88071
Bcdin3d	51.663	0.155636	0.276196	0.563499	0.573095	0.705763
Bche	84.8516	-0.559611	0.270978	-2.06515	0.0389086	0.106697
Bckdha	546.145	0.382598	0.193497	1.97728	0.0480096	0.124269
Bckdhb	495.698	-0.383019	0.208414	-1.83778	0.0660952	0.156227
Bckdk	1192.28	0.0806269	0.156862	0.513998	0.607254	0.733696
Bcl10	343.346	0.0147155	0.16001	0.0919661	0.926725	0.955752
Bcl11a	3849.03	-0.430594	0.287061	-1.5	0.133613	0.255969
Bcl11b	3615.44	1.12457	0.415864	2.70419	0.00684717	0.0500316
Bcl2	391.34	0.299979	0.19988	1.50079	0.13341	0.255717
Bcl2l1	1960.73	-0.0940933	0.276724	-0.340026	0.733837	0.828567
Bcl2l11	181.503	-0.468343	0.30982	-1.51166	0.13062	0.252065
Bcl2l12	829.265	0.64416	0.254589	2.5302	0.0113998	0.0500454
Bcl2l13	955.23	0.865285	0.206267	4.19498	2.72895e-05	0.0162487
Bcl3	78.1134	-0.242285	0.380544	-0.636681	0.524332	0.664848
Bcl6	127.664	-0.0470337	0.351219	-0.133916	0.893469	0.9344
Bcl6b	482.291	0.985057	0.263135	3.74354	0.000181446	0.0236794
Bcl7a	6461.91	0.263591	0.264485	0.996622	0.318948	0.473326
Bcl7b	805.005	0.654348	0.245443	2.66599	0.00767616	0.0500341
Bcl9	13937.3	0.870833	0.226485	3.84499	0.000120557	0.0211692
Bcl9l	932.902	-0.0448885	0.265426	-0.169119	0.865703	0.916345
Bclaf1	1603.19	-0.568773	0.219598	-2.59007	0.00959576	0.0500402
Bcor	1011.94	0.483121	0.218766	2.20839	0.0272172	0.0825256
Bcorl1	1327.74	-0.254359	0.182842	-1.39114	0.164183	0.295775
Bcr	836.781	-0.326765	0.163624	-1.99704	0.0458203	0.120146
Bcs1l	551.859	0.473363	0.199588	2.3717	0.0177064	0.0607411
Bdh1	1271.86	0.595013	0.269178	2.21048	0.0270719	0.0821898
Bdh2	10.5656	-0.85595	0.405095	-2.11296	0.0346044	0.0980045
Bdkrb1	8.32913	0.142032	0.464903	0.305508	NA	NA
Bdkrb2	10.2591	-0.129749	0.360721	-0.359693	0.719077	0.818186
Bdp1	480.224	0.230713	0.15962	1.44539	0.148347	0.27503
Bean1	191.737	0.936693	0.395769	2.36677	0.0179441	0.0613352
Becn1	1159.85	-0.54948	0.178748	-3.07405	0.00211173	0.0500058
Begain	947.773	0.928289	0.270703	3.42918	0.0006054	0.0333342
Bend3	48.322	-0.947242	0.348854	-2.71529	0.00662169	0.0500304
Bend4	234.738	0.523438	0.154902	3.37916	0.000727065	0.0354017
Bend5	630.897	0.505496	0.215065	2.35044	0.0187513	0.0632302
Bend6	695.745	-0.265551	0.24398	-1.08841	0.276413	0.428537
Bend7	71.213	-0.296068	0.281501	-1.05175	0.292916	0.447006
Best1	22.8466	0.12381	0.210693	0.587631	0.55678	0.691886
Best3	8.70147	0.457755	0.353242	1.29587	0.195021	0.334386
Bet1	490.945	0.425463	0.244016	1.74359	0.0812314	0.180645
Bex2	4569.26	0.246401	0.184407	1.33618	0.181491	0.317447
Bfar	698.148	-0.284131	0.173489	-1.63775	0.101475	0.211108
Bfsp1	9.21622	-0.988985	0.403813	-2.44911	0.0143208	0.0523102
Bgn	1326.67	0.131173	0.28039	0.467823	0.639911	0.759151
Bhlha9	9.27518	0.540847	0.531628	1.01734	NA	NA
Bhlhb9	1067.81	0.62558	0.225405	2.77536	0.00551399	0.0500253
Bhlhe22	1059.37	-0.524634	0.361626	-1.45076	0.146846	0.273106
Bhlhe40	258.476	-0.36687	0.274453	-1.33673	0.18131	0.317262
Bicc1	178.576	-0.208027	0.302284	-0.688186	0.491335	0.635083
Bicd1	2449.89	0.101299	0.254749	0.397644	0.690893	0.79764
Bicd2	1810.06	0.734979	0.245641	2.99209	0.00277073	0.0500118
Bid	79.1545	-0.183051	0.198506	-0.922143	0.356454	0.512345
Bik	31.3735	0.243748	0.241035	1.01126	0.311894	0.466205
Bin1	2388.78	0.669355	0.195522	3.42343	0.000618366	0.034146
Bin2	23.8796	0.220345	0.331244	0.665204	0.50592	0.648134
Bin3	438.432	-0.116354	0.230041	-0.505799	0.612998	0.738179
Birc2	636.49	0.42925	0.132591	3.23738	0.00120631	0.0500019
Birc3	24.2162	0.630221	0.405487	1.55423	0.120129	0.237971
Birc5	3833.81	0.906428	0.217702	4.16362	3.13241e-05	0.0164599
Birc6	3889.55	0.604856	0.170561	3.54626	0.000390733	0.0287406
Bivm	143.206	0.205131	0.286702	0.715486	0.474309	0.620763
Blm	490.875	0.632241	0.19417	3.25612	0.00112946	0.0415787
Blmh	503.911	-0.134731	0.155684	-0.865413	0.386812	0.540506
Blnk	34.7395	0.0560111	0.321412	0.174266	0.861657	0.914444
Bloc1s4	21.1837	-0.796588	0.456439	-1.74522	0.080946	0.18031
Bloc1s5	313.478	-0.47924	0.256391	-1.86918	0.0615979	0.148571
Bloc1s6	1900.63	0.209378	0.258927	0.808636	0.418725	0.570559
Blvra	99.3968	-0.208215	0.238732	-0.872171	0.383115	0.537606
Blvrb	383.129	0.48629	0.330142	1.47297	0.140758	0.265699
Blzf1	362.631	-0.248152	0.212064	-1.17018	0.241929	0.389342
Bmf	113.471	-0.467787	0.250176	-1.86983	0.061507	0.148454
Bmi1	1235.85	0.229777	0.185636	1.23778	0.215797	0.358956
Bmp1	624.065	-0.29394	0.20398	-1.44102	0.149578	0.276486
Bmp15	11.48	0.685323	0.388248	1.76517	0.0775355	0.174964
Bmp2	37.3459	-0.675795	0.308347	-2.19167	0.0284032	0.0851808
Bmp2k	279.616	-0.826619	0.217316	-3.80376	0.000142518	0.0219896
Bmp3	176.214	0.172903	0.302859	0.570903	0.568066	0.701326
Bmp4	49.8887	-0.255955	0.362012	-0.707035	0.479544	0.624542
Bmp5	637.183	1.00197	0.349788	2.86449	0.00417675	0.0500197
Bmp6	990.918	0.176035	0.3373	0.521895	0.601744	0.72914
Bmp7	2360.11	0.457923	0.303433	1.50914	0.131263	0.25281
Bmp8b	7.02642	0.730551	0.35273	2.07113	0.0383464	0.105501
Bmper	208.115	0.220812	0.311838	0.708098	0.478884	0.624082
Bmpr1a	600.84	0.0204429	0.234871	0.0870388	0.930641	0.957795
Bmpr1b	122.245	-0.27835	0.270157	-1.03033	0.302856	0.45725
Bmpr2	2291.16	0.387685	0.194347	1.99481	0.046064	0.120546
Bms1	1788.8	0.323409	0.187917	1.72102	0.085248	0.186989
Bmt2	202.61	-0.0641921	0.194082	-0.330747	0.740835	0.833537
Bmx	25.9918	0.242679	0.492569	0.49268	0.622239	0.745609
Bmyc	376.911	-1.37868	0.390686	-3.52887	0.000417343	0.0293529
Bnc2	255.767	1.74355	0.36435	4.78535	1.70688e-06	0.0121823
Bnip1	159.946	-0.0354168	0.189101	-0.18729	0.851433	0.907784
Bnip2	605.82	0.265453	0.150261	1.76661	0.0772932	0.174694
Bnip3	171.768	1.63477	0.43862	3.72708	0.000193711	0.0241939
Boc	836.019	0.558283	0.237798	2.34772	0.0188887	0.0635432
Bod1	702.223	-0.033014	0.259703	-0.127122	0.898844	0.937646
Bod1l	453.455	-0.0817857	0.159392	-0.51311	0.607874	0.734135
Bok	260.903	0.502014	0.225458	2.22664	0.0259713	0.0796284
Bola1	33.2799	-0.148906	0.256889	-0.57965	0.562151	0.696486
Bola2	5207.66	0.768885	0.251865	3.05277	0.00226742	0.0500068
Bola3	659.399	-0.484712	0.275268	-1.76087	0.0782602	0.176181
Bop1	1336.06	0.144603	0.170022	0.850496	0.395049	0.548789
Bora	181.219	-0.248438	0.29566	-0.840283	0.400749	0.554223
Borcs5	100.358	-0.0457391	0.202182	-0.226228	0.821024	0.887777
Borcs6	405.335	0.0304306	0.19216	0.158361	0.874173	0.921894
Borcs7	303.817	-0.366534	0.171238	-2.1405	0.0323144	0.0932792
Borcs8	1961.02	0.634428	0.190564	3.32921	0.000870924	0.0379184
Bpgm	626.847	-0.179244	0.206615	-0.867528	0.385653	0.539925
Bphl	616.027	0.841986	0.284937	2.95499	0.00312677	0.0500142
Bpnt1	261.045	-0.899587	0.268911	-3.3453	0.000821933	0.0372289
Bptf	2301.56	1.08315	0.244581	4.4286	9.4846e-06	0.0142552
Braf	325.034	-1.45469	0.443789	-3.27788	0.0010459	0.040434
Brap	781.896	-0.39628	0.181747	-2.18039	0.0292285	0.0868148
Brat1	464.973	0.27054	0.235433	1.14912	0.250508	0.398782
Brca1	187.765	-0.532738	0.289599	-1.83957	0.065831	0.155776
Brca2	390.471	-0.0646049	0.253261	-0.255092	0.798652	0.872252
Brcc3	442.712	-0.0937005	0.202254	-0.463281	0.643163	0.761435
Brd1	1073.34	0.0737885	0.179235	0.411686	0.68057	0.790523
Brd2	287.921	-1.02412	0.284089	-3.60493	0.000312235	0.0272677
Brd3	7821.14	0.27641	0.273655	1.01007	0.312462	0.466593
Brd4	571.386	0.0224451	0.253727	0.0884615	0.92951	0.957134
Brd7	1553.72	-0.297433	0.20672	-1.43883	0.1502	0.277384
Brd8	129.359	-0.0996006	0.274391	-0.362988	0.716614	0.816362
Brd9	535.836	0.572237	0.197121	2.90297	0.00369642	0.0500174
Bre	944.987	0.25573	0.174278	1.46737	0.142276	0.267428
Brf1	1252.5	0.421126	0.203995	2.06439	0.0389803	0.106832
Brf2	316.968	0.79239	0.23041	3.43904	0.000583772	0.0331033
Bri3	30.7697	-0.543067	0.554739	-0.978959	0.3276	0.48219
Bri3bp	205.582	0.0232386	0.226633	0.102538	0.918329	0.950693
Brinp1	429.202	-0.397577	0.303637	-1.30938	0.190404	0.329002
Brinp2	127.436	-0.945172	0.273494	-3.45592	0.000548418	0.0320592
Brinp3	178.858	-0.0367839	0.288708	-0.127409	0.898617	0.93762
Brip1	91.4851	-0.424848	0.308629	-1.37656	0.168647	0.301303
Brip1os	937.275	0.24798	0.180062	1.37719	0.168452	0.301144
Brix1	528.423	-0.589188	0.244711	-2.40769	0.0160539	0.0566956
Brk1	3182.58	-0.427419	0.221593	-1.92885	0.0537499	0.134819
Brms1	627.088	0.709356	0.19437	3.64952	0.000262733	0.0262038
Brms1l	524.381	-0.324903	0.16084	-2.02003	0.0433801	0.115472
Brpf1	1177.5	0.86375	0.233712	3.69578	0.000219212	0.0249996
Brsk1	48.5885	-1.2747	0.619654	-2.05712	0.0396746	0.108174
Brsk2	507.32	0.511732	0.329245	1.55426	0.120123	0.237971
Brwd1	1983.93	0.00682366	0.291034	0.0234463	0.981294	0.988505
Brwd3	767.592	0.402375	0.195333	2.05994	0.039404	0.107683
Bscl2	966.291	0.51814	0.187951	2.75679	0.00583721	0.0500269
Bsdc1	335.737	-0.475353	0.264388	-1.79794	0.072187	0.166452
Bsg	8692.23	0.655809	0.249088	2.63284	0.00846747	0.0500367
Bsn	115.557	-1.03122	0.484107	-2.13016	0.0331587	0.095043
Bst1	5.56666	-0.480943	0.485735	-0.990134	0.322108	0.476825
Bst2	239.828	0.125271	0.265871	0.471173	0.637517	0.757487
Bsx	32.7059	0.780002	0.616659	1.26488	0.205913	0.346968
Btaf1	198.583	-0.851757	0.30856	-2.76042	0.00577266	0.0500267
Btbd1	31.3232	0.064358	0.226739	0.283841	0.776532	0.857444
Btbd10	246.662	-0.453384	0.216591	-2.09327	0.0363247	0.101348
Btbd11	127.898	-0.221839	0.253316	-0.875739	0.381172	0.536145
Btbd17	373.04	1.09846	0.253182	4.33863	1.43371e-05	0.0151976
Btbd19	25.3977	0.884216	0.281768	3.1381	0.00170047	0.0489887
Btbd2	3500.96	0.974738	0.218125	4.46871	7.86938e-06	0.0138738
Btbd3	853.228	-0.345835	0.277935	-1.2443	0.213388	0.355738
Btbd6	427.8	0.721725	0.215775	3.34481	0.000823402	0.0372381
Btbd7	1930.01	0.480287	0.188275	2.55099	0.0107417	0.0500434
Btbd8	16.6585	-0.364003	0.316336	-1.15069	0.249861	0.398153
Btbd9	2283.67	0.0262417	0.142751	0.183829	0.854148	0.909794
Btd	370.395	0.519755	0.199654	2.60328	0.0092337	0.0500396
Btf3l4	2465.69	-0.812943	0.231978	-3.5044	0.000457634	0.0302753
Btg1	1341.81	-0.155004	0.286868	-0.540331	0.588969	0.718177
Btg2	532.313	-0.384114	0.227334	-1.68965	0.0910953	0.195476
Btk	10.8217	-0.316975	0.407986	-0.776926	0.437202	0.587871
Btrc	1686.61	0.370439	0.138567	2.67336	0.00750961	0.0500334
Bub1	235.812	0.284987	0.53542	0.532268	0.594541	0.722746
Bub1b	1066.24	0.148441	0.255613	0.580723	0.561427	0.695841
Bub3	2361.8	0.0663525	0.218425	0.303777	0.761298	0.847293
Bud13	483.841	0.374312	0.210401	1.77904	0.0752331	0.171314
Bud31	865.481	-0.50389	0.215943	-2.33344	0.0196253	0.0654346
Bves	54.7621	0.388436	0.238279	1.63017	0.103065	0.21364
Bvht	13.2806	-0.418003	0.390993	-1.06908	0.285033	0.438069
Bysl	936.818	1.05508	0.238368	4.42625	9.58852e-06	0.0142552
Bzrap1	782.549	-0.88936	0.275676	-3.22611	0.00125486	0.0436712
Bzw1	5102.69	-0.458474	0.164755	-2.78277	0.00538969	0.050025
Bzw2	5775.48	0.988523	0.312702	3.16123	0.00157102	0.0473483
C030006K11Rik	113.328	-0.374099	0.226519	-1.65151	0.0986343	0.206807
C030016D13Rik	15.838	-0.0454005	0.400685	-0.113307	0.909787	0.945109
C030018K13Rik	7.76103	-0.750488	0.398239	-1.88451	0.0594955	0.144806
C030023E24Rik	248.557	-0.109498	0.247292	-0.442788	0.657919	0.772967
C030034I22Rik	123.952	-1.13678	0.330243	-3.44227	0.000576855	0.0328843
C030037D09Rik	119.06	-0.300335	0.291785	-1.0293	0.303338	0.457768
C030039L03Rik	1115.93	1.38449	0.365715	3.7857	0.000153276	0.0224599
C130021I20Rik	15.4872	0.784085	0.647673	1.21062	0.226042	0.371362
C130023O10Rik	817.948	-0.526403	0.285394	-1.84448	0.0651135	0.154566
C130026L21Rik	74.9297	0.157747	0.165482	0.953256	0.340461	0.496068
C130030K03Rik	46.3392	0.447064	0.283097	1.57919	0.114293	0.229665
C130046K22Rik	14.6614	0.244724	0.288	0.849738	0.395471	0.549291
C130050O18Rik	8.16342	0.427472	0.376719	1.13472	0.256491	0.40604
C130060C02Rik	15.7131	-0.447415	0.316495	-1.41366	0.157463	0.287077
C130060K24Rik	10.8824	0.738579	0.404009	1.82813	0.0675307	0.158431
C130074G19Rik	12.3369	-0.631581	0.376803	-1.67616	0.0937077	0.199307
C1d	396.442	-0.815333	0.296428	-2.75053	0.00594992	0.0500272
C1galt1	115.064	-0.520099	0.257372	-2.0208	0.0433001	0.115324
C1galt1c1	1006.25	-0.166294	0.194208	-0.856268	0.39185	0.54562
C1qb	390.382	0.576201	0.304485	1.89238	0.0584409	0.143062
C1qbp	5215.2	-0.0337913	0.155809	-0.216877	0.828305	0.892603
C1ql1	153.068	0.304438	0.353289	0.861726	0.388838	0.542539
C1qtnf1	113.575	0.183551	0.273262	0.671702	0.501773	0.644369
C1qtnf2	39.7302	-0.951426	0.349844	-2.71957	0.00653665	0.0500299
C1qtnf6	29.0515	-0.428904	0.362689	-1.18257	0.236981	0.383895
C1qtnf7	22.9414	-0.361146	0.453074	-0.797101	0.425392	0.576613
C1rl	7.86242	-0.415102	0.353411	-1.17456	0.240171	0.387432
C230004F18Rik	110.929	0.0530529	0.272501	0.194689	0.845637	0.904173
C230014O12Rik	18.6489	0.125013	0.32251	0.387627	0.698292	0.802485
C230035I16Rik	16.7562	-0.0259694	0.253552	-0.102423	0.918421	0.950693
C230037L18Rik	6.39643	-0.88193	0.392647	-2.24612	0.0246966	0.0768272
C230062I16Rik	15.4303	-1.08402	0.392028	-2.76517	0.00568939	0.0500264
C230072F16Rik	50.6059	-0.520405	0.770447	-0.675458	0.499385	0.642268
C230091D08Rik	44.8974	-0.274359	0.543444	-0.504853	0.613662	0.73856
C2cd2	626.481	-0.388479	0.186958	-2.07789	0.0377195	0.104178
C2cd2l	396.626	-0.419478	0.323126	-1.29819	0.194224	0.333419
C2cd3	1992.09	0.0556445	0.138812	0.400862	0.688522	0.795998
C2cd4c	11.2308	-1.01727	0.592039	-1.71825	0.0857517	0.187942
C2cd5	2173.59	0.255427	0.155815	1.6393	0.101152	0.210676
C3	6.48025	-0.12721	0.412717	-0.308226	0.757911	0.845239
C330007P06Rik	563.495	0.664805	0.189836	3.50199	0.000461799	0.0303652
C330018D20Rik	102.478	-0.949986	0.308811	-3.07627	0.0020961	0.0500057
C330021F23Rik	26.6905	0.763347	0.365558	2.08817	0.0367825	0.102312
C330027C09Rik	489.196	0.743278	0.292555	2.54065	0.0110648	0.0500443
C3ar1	75.1961	-0.0518476	0.305657	-0.169627	0.865304	0.916258
C430049B03Rik	131.293	0.0458338	0.269792	0.169886	0.8651	0.916257
C530008M17Rik	2261.05	0.434793	0.18691	2.32622	0.0200069	0.0663036
C5ar1	8.68392	-0.0110581	0.397409	-0.0278255	0.977801	0.986799
C630043F03Rik	217.46	0.27478	0.297028	0.9251	0.354914	0.511008
C77080	295.764	1.06216	0.287059	3.70016	0.000215467	0.0249354
C77370	28.8796	-1.22987	0.371016	-3.31487	0.000916866	0.038251
C87436	258.007	-0.0793739	0.171202	-0.463626	0.642915	0.761236
C8b	7.18935	0.22782	0.438508	0.519533	0.603389	0.730513
C920006O11Rik	16.7631	-0.702087	0.404285	-1.73661	0.0824552	0.182428
C920021L13Rik	14.6612	0.248868	0.321589	0.773871	0.439007	0.589353
Caap1	382.243	-0.0393044	0.198445	-0.198061	0.842997	0.902298
Cab39	10491.1	0.0944543	0.164967	0.572566	0.566939	0.700541
Cab39l	265.082	-1.91691	0.564152	-3.39786	0.000679155	0.0500011
Cabin1	1351.79	0.247633	0.152299	1.62596	0.103958	0.214837
Cables1	172.792	-0.156537	0.209992	-0.745445	0.456003	0.603027
Cables2	402.091	0.462111	0.191328	2.41528	0.0157233	0.0558373
Cabp1	63.7204	-0.789074	0.315454	-2.50139	0.0123706	0.0500477
Cabp7	139.691	-0.620765	0.27811	-2.23209	0.0256092	0.0788132
Cabyr	17.6805	-0.982455	0.384783	-2.55327	0.0106717	0.0500432
Cacfd1	1436.97	0.849348	0.22737	3.73553	0.000187323	0.0240406
Cachd1	534.199	-0.603204	0.321275	-1.87753	0.0604454	0.146535
Cacna1a	322.936	-0.684627	0.251846	-2.71844	0.00655905	0.05003
Cacna1b	1427.74	-0.309626	0.203895	-1.51856	0.128873	0.249436
Cacna1c	1077.94	-0.398852	0.193292	-2.06347	0.0390681	0.106998
Cacna1d	102.61	-0.179824	0.379228	-0.474186	0.635368	0.755704
Cacna1e	330.217	-0.78362	0.292378	-2.68016	0.00735864	0.0500329
Cacna1g	788.742	1.16581	0.329991	3.53286	0.000411084	0.0292041
Cacna1h	258.226	-0.316503	0.171061	-1.85024	0.0642795	0.153301
Cacna1i	82.1972	-0.357588	0.31111	-1.1494	0.250393	0.398687
Cacna2d1	2338.52	-0.4355	0.194278	-2.24164	0.0249849	0.0774538
Cacna2d2	790.923	0.0845863	0.211907	0.399167	0.68977	0.796796
Cacna2d3	210.162	-0.801791	0.266479	-3.00883	0.00262256	0.0500097
Cacna2d4	10.2277	0.0693911	0.458164	0.151455	0.879617	0.925513
Cacnb1	320.593	-0.403576	0.265405	-1.5206	0.128359	0.248889
Cacnb2	175.464	-0.943183	0.233148	-4.04542	5.22294e-05	0.0177806
Cacnb3	2910.33	0.405726	0.23688	1.71279	0.0867517	0.189435
Cacnb4	488.283	-0.0589587	0.189367	-0.311346	0.755537	0.843528
Cacng1	9.83573	0.193295	0.29978	0.644791	0.519063	0.660078
Cacng2	1173.01	0.362454	0.259881	1.39469	0.163109	0.294398
Cacng3	106.184	-0.499515	0.304742	-1.63914	0.101184	0.210689
Cacng4	3493.17	0.169639	0.192036	0.883375	0.377034	0.532057
Cacng5	146.099	-0.961005	0.40895	-2.34993	0.0187769	0.0632718
Cacng7	7650.21	0.12917	0.266466	0.484754	0.627851	0.749795
Cacng8	921.932	-0.345126	0.181732	-1.89909	0.0575525	0.141383
Cactin	989.389	0.848898	0.214302	3.96123	7.45639e-05	0.0190122
Cacul1	1079.41	-0.710542	0.28262	-2.51412	0.011933	0.050047
Cacybp	2678.58	0.290987	0.18011	1.6156	0.10618	0.21816
Cad	476.449	1.00878	0.247624	4.07384	4.62437e-05	0.0173757
Cadm1	2407.43	-0.50227	0.198912	-2.52509	0.011567	0.0500458
Cadm2	610.953	-0.4978	0.209064	-2.38109	0.0172616	0.0598159
Cadm3	3697.24	-0.216904	0.191655	-1.13175	0.257741	0.407567
Cadm4	10009.9	-0.613268	0.203689	-3.0108	0.00260559	0.0500095
Cadps	706.422	-0.672539	0.196264	-3.4267	0.000610969	0.0336569
Cadps2	128.883	0.369032	0.289252	1.27581	0.202022	0.342232
Cage1	15.692	-0.636971	0.406749	-1.56601	0.117347	0.234186
Calb1	232.683	0.252072	0.319475	0.789017	0.430102	0.580678
Calb2	1090.75	-0.708211	0.372897	-1.89921	0.0575365	0.141383
Calca	34.5241	1.18926	0.324336	3.66675	0.000245653	0.0254024
Calcoco1	1044.65	-0.360564	0.149694	-2.40867	0.0160109	0.0566
Calcr	39.5342	0.260239	0.483809	0.537896	0.590649	0.719757
Calcrl	90.0614	-0.880628	0.337481	-2.60941	0.00906974	0.0500387
Cald1	1359.81	-0.0938107	0.202671	-0.462872	0.643456	0.761686
Calhm2	77.6186	0.42713	0.283036	1.5091	0.131272	0.25281
Calm1	8442.83	-0.252941	0.219853	-1.1505	0.249938	0.398186
Calm2	20732.7	-0.741653	0.329761	-2.24906	0.0245087	0.0765265
Calml4	69.0709	-0.495462	0.628239	-0.788653	0.430315	0.580856
Caln1	177.245	-0.942442	0.305371	-3.08622	0.00202718	0.0500051
Calr	5894.44	0.257517	0.112704	2.2849	0.0223187	0.0716554
Calr3	28.9322	0.408753	0.231823	1.76322	0.0778642	0.175511
Calu	4667.7	0.109357	0.157352	0.69498	0.487068	0.631341
Caly	135.419	-0.473151	0.273917	-1.72735	0.0841044	0.18526
Camk1	1033.3	0.683322	0.355193	1.9238	0.0543791	0.135991
Camk1d	311.612	-0.00758355	0.195555	-0.0387797	0.969066	0.981502
Camk1g	446.893	0.191014	0.199167	0.959064	0.337527	0.492638
Camk2a	574.853	-1.14527	0.378563	-3.02532	0.00248373	0.0500084
Camk2b	2637.34	0.217753	0.333493	0.652947	0.51379	0.655549
Camk2d	831.127	-0.353479	0.237465	-1.48855	0.136606	0.260079
Camk2g	367.338	-0.821728	0.300054	-2.7386	0.00617005	0.0500285
Camk2n1	2365.51	-0.230719	0.225109	-1.02492	0.305399	0.459824
Camk2n2	167.518	-0.926313	0.368938	-2.51075	0.0120474	0.0500472
Camk4	195.808	-0.649847	0.261532	-2.48477	0.0129633	0.0500486
Camkk1	254.052	-1.04342	0.279302	-3.73582	0.000187108	0.0240375
Camkk2	720.066	-0.0240103	0.241854	-0.0992759	0.920919	0.952106
Camkmt	158.364	-1.07082	0.310124	-3.45287	0.000554648	0.0324978
Camkv	344.308	-1.24451	0.277996	-4.47673	7.57956e-06	0.0138098
Caml	969.418	-0.110608	0.185651	-0.595784	0.55132	0.687618
Camp	14.8814	-0.204589	0.626895	-0.326353	0.744157	0.835851
Camsap1	3035.97	0.0692304	0.217977	0.317604	0.750786	0.839987
Camsap2	1166.06	-0.177957	0.131155	-1.35685	0.17483	0.309519
Camsap3	1820.32	-0.328274	0.190104	-1.72682	0.0842004	0.185368
[truncated: 12,376 more rows]

## Sheet: E14_ConvsLow
	baseMean	log2FoldChange	lfcSE	stat	pvalue	padj
0610005C13Rik	24.5869	-0.405733	0.555924	-0.729835	0.465491	NA
0610007P14Rik	2659.74	0.910954	0.354731	2.56802	0.0102283	0.117501
0610009B22Rik	1365.78	0.305386	0.228314	1.33757	0.181037	0.438683
0610009E02Rik	24.9243	0.400551	0.242578	1.65123	0.0986926	NA
0610009L18Rik	9.16268	-0.492201	0.391886	-1.25598	0.209123	NA
0610009O20Rik	1515.15	0.324343	0.265964	1.2195	0.222656	0.48384
0610010F05Rik	41.4719	-0.193721	0.570762	-0.339408	0.734302	0.873811
0610011F06Rik	266.89	0.0649711	0.207233	0.313517	0.753888	0.882853
0610012G03Rik	1994.76	0.200997	0.156039	1.28812	0.197705	0.455989
0610030E20Rik	287.327	1.07556	0.271712	3.95845	7.54373019110237e-05	0.0206128
0610037L13Rik	513.083	0.660418	0.32744	2.01691	0.0437044	0.225832
0610038B21Rik	38.4683	-0.251818	0.394538	-0.638261	0.523304	0.737717
0610039K10Rik	9.00789	-0.0511371	0.509706	-0.100327	0.920085	NA
0610040B10Rik	26.4077	0.0307743	0.330802	0.0930294	0.92588	NA
1110001J03Rik	3056.58	0.662235	0.209838	3.15594	0.00159984	0.0536776
1110002L01Rik	289.887	0.205537	0.177624	1.15715	0.247212	0.510695
1110004E09Rik	212.368	0.374272	0.261661	1.43037	0.152612	0.407552
1110004F10Rik	3327.72	-0.0352401	0.489186	-0.0720382	0.942572	0.976784
1110006O24Rik	150.677	-0.380462	0.31232	-1.21818	0.223156	0.484402
1110008F13Rik	2008.61	0.0377899	0.165509	0.228325	0.819394	0.918234
1110008L16Rik	308.179	0.0187912	0.225565	0.083307	0.933607	0.973076
1110008P14Rik	1309.35	-0.136029	0.306327	-0.444066	0.656995	0.827375
1110012L19Rik	143.753	-0.157372	0.301457	-0.522038	0.601644	0.790661
1110015O18Rik	133.811	-0.894901	0.797032	-1.12279	0.261526	0.524873
1110017D15Rik	187.886	0.348426	0.407027	0.856026	0.391983	0.642944
1110019D14Rik	68.0666	-0.0224919	0.199527	-0.112726	0.910248	0.963299
1110032A03Rik	691.55	-0.179206	0.23799	-0.753	0.45145	0.686853
1110032F04Rik	144.932	0.0137859	0.307584	0.04482	0.964251	0.985591
1110034G24Rik	162.304	-0.286933	0.284101	-1.00997	0.312509	0.574505
1110037F02Rik	45.8786	-0.639019	0.258906	-2.46815	0.0135814	0.132463
1110038B12Rik	1281.45	0.716852	0.234249	3.06022	0.00221177	0.0605011
1110038F14Rik	399.347	0.230447	0.348041	0.662127	0.50789	0.727043
1110051M20Rik	1504	-0.258353	0.19351	-1.33509	0.181848	0.439808
1110059E24Rik	568.45	-0.283215	0.51001	-0.555313	0.578681	0.774348
1110059G10Rik	690.381	-0.254423	0.185576	-1.37099	0.170377	0.429044
1110065P20Rik	362.123	0.313482	0.233317	1.34359	0.179081	0.437198
1190002N15Rik	785.118	0.0484464	0.212083	0.228431	0.819311	0.918228
1300002E11Rik	592.202	-0.169186	0.256927	-0.658497	0.510219	0.728544
1500009C09Rik	1160.86	-0.0311714	0.224858	-0.138627	0.889745	0.953972
1500009L16Rik	277.986	-0.288185	0.269307	-1.0701	0.284574	0.546547
1500011B03Rik	38.9503	0.396708	0.257294	1.54185	0.123111	0.368268
1500011K16Rik	117.301	-0.93433	0.399992	-2.33587	0.019498	0.15518
1500015A07Rik	134.706	-0.0572045	0.222996	-0.256527	0.797544	0.906915
1500015O10Rik	947.865	0.903886	0.517461	1.74677	0.0806771	0.298672
1500035N22Rik	26.4105	-0.83044	0.349113	-2.37871	0.0173732	NA
1600002H07Rik	160.431	0.519611	0.25845	2.01049	0.0443788	0.227349
1600002K03Rik	153.346	0.101963	0.234531	0.434754	0.663741	0.832272
1600012H06Rik	234.783	-0.021622	0.213041	-0.101492	0.91916	0.966987
1600014C10Rik	317.271	0.931912	0.337926	2.75774	0.00582025	0.0935513
1600020E01Rik	224.029	-0.458078	0.283448	-1.61609	0.106075	0.343012
1600023N17Rik	44.2337	-0.0966409	0.240759	-0.401401	0.688125	0.846703
1600029O15Rik	84.9132	-0.157459	0.232611	-0.676917	0.498459	0.721035
1700001C02Rik	23.3177	0.0688607	0.94593	0.0727969	0.941968	NA
1700001G11Rik	10.6967	0.00552698	0.343346	0.0160974	0.987157	NA
1700001G17Rik	58.9279	0.670843	0.310237	2.16235	0.030591	0.193769
1700001J03Rik	7.76504	0.274736	0.495622	0.554325	0.579356	NA
1700001K23Rik	17.8488	0.60549	0.400151	1.51315	0.13024	NA
1700001L19Rik	16.834	-0.960933	0.479886	-2.00242	0.0452396	NA
1700001O22Rik	127.242	0.941742	0.322136	2.92343	0.00346197	0.0749268
1700001P01Rik	6.58196	-0.0114579	0.369757	-0.0309875	0.975279	NA
1700003E16Rik	225.775	-0.633197	0.313022	-2.02285	0.0430889	0.22499
1700003M07Rik	48.6017	-0.201024	0.279999	-0.717945	0.472791	0.702764
1700007G11Rik	65.9117	-0.229631	0.517499	-0.443732	0.657237	0.827375
1700007K13Rik	65.0788	-0.495993	0.446466	-1.11093	0.266598	0.530278
1700007L15Rik	24.5145	0.427892	0.293895	1.45593	0.145411	NA
1700008J07Rik	73.9867	-0.223022	0.249401	-0.89423	0.371199	0.626016
1700008O03Rik	7.36938	0.409677	0.358467	1.14286	0.253096	NA
1700010I14Rik	16.8698	0.231686	0.364143	0.636252	0.524612	NA
1700011H14Rik	7.9994	-0.754887	0.648073	-1.16482	0.244093	NA
1700012B09Rik	24.5421	-0.532523	0.832442	-0.639712	0.52236	NA
1700012C14Rik	5.10668	0.951249	0.528834	1.79877	0.0720557	NA
1700012D14Rik	12.5446	-0.145304	0.348481	-0.416965	0.676704	NA
1700013F07Rik	37.4793	-0.299911	0.417977	-0.717531	0.473046	0.70279
1700016A09Rik	79.108	0.0485014	0.274074	0.176965	0.859536	0.939432
1700016K19Rik	21.2181	-0.868967	0.539892	-1.60952	0.107503	NA
1700016L04Rik	8.98003	0.000151018	0.323167	0.000467307	0.999627	NA
1700017B05Rik	217.417	0.626422	0.19417	3.22615	0.00125466	0.0498792
1700018L02Rik	67.1286	-0.0400888	0.357582	-0.112111	0.910736	0.963574
1700020D05Rik	35.2186	-0.175702	0.569793	-0.308361	0.757807	NA
1700020I14Rik	384.491	-0.141971	0.24449	-0.580681	0.561455	0.763025
1700021F05Rik	586.081	0.278763	0.259834	1.07285	0.283339	0.545265
1700024G13Rik	14.4772	0.321774	0.764102	0.421113	0.673672	NA
1700024P16Rik	8.02593	-0.640588	0.388875	-1.64728	0.0994999	NA
1700025G04Rik	1198.67	0.238718	0.203646	1.17222	0.24111	0.504282
1700026J14Rik	8.12622	-0.837891	0.604582	-1.3859	0.165777	NA
1700028P14Rik	29.8741	-0.689348	0.561627	-1.22741	0.219668	NA
1700029I15Rik	16.4138	-0.126521	0.668525	-0.189254	0.849894	NA
1700029J07Rik	56.7921	-0.262995	0.230466	-1.14115	0.25381	0.517037
1700030C10Rik	30.4049	0.924182	0.400116	2.30978	0.0209001	NA
1700030K09Rik	328.887	0.16358	0.181035	0.903583	0.366217	0.621516
1700034I23Rik	101.88	-0.683632	0.261917	-2.61011	0.00905119	0.110999
1700036A12Rik	5.61931	0.451235	0.4398	1.026	0.304891	NA
1700037H04Rik	465.424	0.452107	0.234771	1.92574	0.0541374	0.248753
1700039I01Rik	75.5558	0.495595	0.526665	0.941006	0.346702	0.604187
1700039M10Rik	10.5929	-0.120234	0.385936	-0.311539	0.755391	NA
1700040D17Rik	21.022	0.202065	0.301342	0.670549	0.502508	NA
1700040L02Rik	8.9081	-0.737895	0.615195	-1.19945	0.230353	NA
1700052K11Rik	343.281	-0.413431	0.232822	-1.77574	0.0757761	0.289476
1700054O19Rik	7.48449	-0.234789	0.363369	-0.646145	0.518186	NA
1700055D18Rik	99.5101	0.133774	0.291718	0.458575	0.646539	0.821169
1700056E22Rik	22.0293	0.369594	0.460234	0.803057	0.421942	NA
1700063D05Rik	19.4546	0.993139	0.505535	1.96453	0.0494686	NA
1700065J18Rik	57.5473	-0.497513	0.556633	-0.89379	0.371434	0.626162
1700066M21Rik	32.4575	-0.532193	0.351404	-1.51448	0.129905	NA
1700071K01Rik	18.564	-1.14291	0.58565	-1.95153	0.0509937	NA
1700084E18Rik	25.5404	-0.040304	0.3199	-0.125989	0.899741	NA
1700084J12Rik	17.6908	-0.0712384	0.504061	-0.141329	0.88761	NA
1700086D15Rik	10.9404	-0.947502	0.629098	-1.50613	0.132035	NA
1700086L19Rik	152.548	-1.11959	0.350893	-3.19068	0.00141939	0.0518981
1700086O06Rik	7.8568	-0.305559	0.359634	-0.849638	0.395526	NA
1700086P04Rik	6.24643	0.528489	0.530785	0.995674	0.319408	NA
1700093K21Rik	10.7603	-0.68002	0.323118	-2.10456	0.03533	NA
1700094D03Rik	812.76	0.236733	0.158788	1.49088	0.135994	0.385658
1700095J03Rik	22.6588	-0.156251	0.408009	-0.382959	0.70175	NA
1700096K18Rik	9.57664	-1.0441	0.571768	-1.82609	0.0678365	NA
1700102H20Rik	46.44	0.185917	0.325475	0.57122	0.567851	0.767243
1700102P08Rik	30.9246	-0.25809	0.21726	-1.18793	0.23486	NA
1700105P06Rik	48.6707	-0.116351	0.347653	-0.334676	0.737869	0.8756
1700109H08Rik	380.202	-0.418107	0.215186	-1.943	0.0520162	0.244209
1700112E06Rik	13.2142	0.0398382	0.332186	0.119928	0.904541	NA
1700113A16Rik	210.825	0.361426	0.247899	1.45796	0.144852	0.397889
1700120C14Rik	34.2312	0.254499	0.264418	0.96249	0.335804	NA
1700123L14Rik	27.961	-0.512539	0.399633	-1.28252	0.199659	NA
1700123M08Rik	9.44248	0.30393	0.331245	0.917538	0.358861	NA
1700123O20Rik	660.512	0.576028	0.204497	2.8168	0.00485044	0.0863644
1810010H24Rik	25.3575	-0.193834	0.270881	-0.715567	0.474259	NA
1810011H11Rik	7.24969	0.344114	0.407726	0.843985	0.398678	NA
1810011O10Rik	222.708	-0.0496703	0.256174	-0.193893	0.84626	0.932424
1810013L24Rik	562.249	-0.126076	0.379604	-0.332125	0.739795	0.876369
1810020O05Rik	6.07771	-0.36567	0.612426	-0.597085	0.550451	NA
1810026B05Rik	510.586	-0.44238	0.313663	-1.41037	0.158432	0.415299
1810026J23Rik	442.499	0.815649	0.34998	2.33056	0.0197768	0.156637
1810030O07Rik	956.513	-0.275649	0.231586	-1.19027	0.233942	0.49616
1810032O08Rik	258.681	0.871698	0.351102	2.48275	0.0130372	0.129463
1810041L15Rik	12.37	0.258483	0.29706	0.870139	0.384225	NA
1810043G02Rik	609.342	0.368153	0.272608	1.35048	0.176861	0.435275
1810043H04Rik	566.603	0.834141	0.236061	3.53358	0.000409966	0.0362286
1810044D09Rik	65.2884	-0.0641975	0.273723	-0.234534	0.81457	0.916125
1810055G02Rik	2227.96	0.334183	0.209578	1.59455	0.110813	0.351155
1810058I24Rik	2208.5	0.287912	0.363497	0.792062	0.428325	0.670132
2010001A14Rik	16.416	-0.457959	0.469612	-0.975185	0.329468	NA
2010107E04Rik	4073.25	-0.126468	0.243545	-0.519279	0.603566	0.791691
2010107G12Rik	8.98291	-0.182678	0.335133	-0.54509	0.585691	NA
2010107G23Rik	415.17	-0.155004	0.251139	-0.617203	0.537101	0.746346
2010110K18Rik	28.8941	0.641183	0.357341	1.79432	0.0727625	NA
2010111I01Rik	151.131	-0.160309	0.211909	-0.756501	0.449349	0.685728
2010204K13Rik	118.154	0.107505	0.409577	0.262478	0.792953	0.904154
2010300C02Rik	25.1587	-1.23017	0.399559	-3.07881	0.0020783	NA
2010308F09Rik	6.66596	0.0639175	0.343665	0.185988	0.852454	NA
2010315B03Rik	112.04	-0.301109	0.228667	-1.3168	0.187906	0.44627
2010320M18Rik	477.856	0.387999	0.245537	1.58021	0.114059	0.355685
2210008F06Rik	27.6601	-0.145076	0.28658	-0.506231	0.612695	NA
2210013O21Rik	1180.52	0.195523	0.254263	0.768978	0.441906	0.679955
2210016F16Rik	328.058	0.218153	0.184039	1.18537	0.235873	0.498179
2210016L21Rik	1130.06	-0.0217843	0.186388	-0.116876	0.906958	0.96143
2210404O09Rik	275.147	-0.41444	0.356313	-1.16314	0.244774	0.508585
2210408I21Rik	349.976	-0.097836	0.191343	-0.511314	0.609131	0.796251
2310001H17Rik	8.93737	-0.0133725	0.436869	-0.0306099	0.975581	NA
2310007B03Rik	5.89951	1.00015	0.768858	1.30083	0.193318	NA
2310009B15Rik	643.729	-6.77344e-05	0.224154	-0.000302178	0.999759	0.999844
2310010J17Rik	12.7152	0.00527276	0.42265	0.0124755	0.990046	NA
2310011J03Rik	91.4044	0.587801	0.271239	2.1671	0.0302276	0.192768
2310015A10Rik	36.936	0.787147	0.279352	2.81776	0.00483604	NA
2310022A10Rik	553.89	0.143209	0.145103	0.986946	0.323669	0.582959
2310022B05Rik	2118.57	0.0441373	0.13603	0.324468	0.745583	0.878708
2310030G06Rik	30.5384	0.304367	0.230955	1.31786	0.18755	NA
2310033P09Rik	618.897	0.348592	0.308915	1.12844	0.259135	0.522425
2310034G01Rik	52.6687	-0.488138	0.320743	-1.5219	0.128034	0.374906
2310035C23Rik	1853.78	0.093137	0.166035	0.560949	0.574832	0.771119
2310036O22Rik	5935.43	0.411178	0.207454	1.98202	0.0474774	0.234353
2310039H08Rik	1241.64	-0.239268	0.252992	-0.945753	0.344274	0.602124
2310040G24Rik	76.6787	0.632915	0.26839	2.35819	0.0183645	0.151564
2310057M21Rik	202.378	-0.307337	0.263869	-1.16473	0.244127	0.507896
2310061I04Rik	311.881	-0.657543	0.221581	-2.96751	0.00300218	0.0701585
2310067E19Rik	386.087	-0.914509	0.414153	-2.20814	0.0272345	0.183515
2310068J16Rik	29.6547	-0.3213	0.402617	-0.798028	0.424854	NA
2310069G16Rik	11.0792	-0.372089	0.402113	-0.925335	0.354792	NA
2310075K07Rik	15.5274	0.0812761	0.314341	0.25856	0.795975	NA
2410004B18Rik	812.747	0.31099	0.183085	1.69861	0.0893925	0.312586
2410004I01Rik	35.7213	-0.209892	0.269682	-0.778296	0.436395	NA
2410004P03Rik	113.63	0.0135198	0.577914	0.0233941	0.981336	0.99297
2410006H16Rik	1948.25	0.334806	0.260421	1.28564	0.19857	0.456874
2410015M20Rik	1878.05	-0.154198	0.175112	-0.880569	0.378551	0.631828
2410016O06Rik	218.366	-0.264537	0.253974	-1.04159	0.297601	0.559583
2410022M11Rik	75.8514	-0.498327	0.340765	-1.46237	0.143639	0.396473
2410089E03Rik	34.7119	-0.90858	0.267083	-3.40186	0.000669291	NA
2410124H12Rik	7.4775	-0.179949	0.711387	-0.252955	0.800303	NA
2410131K14Rik	692.747	0.00620765	0.16363	0.037937	0.969738	0.987879
2410137M14Rik	6.9516	0.062423	0.36264	0.172135	0.863332	NA
2500002B13Rik	386.13	0.639457	0.233846	2.73452	0.00624713	0.0963737
2500004C02Rik	75.9279	0.00652232	0.334692	0.0194875	0.984452	0.994164
2510009E07Rik	161.918	0.116505	0.363777	0.320266	0.748767	0.879978
2510039O18Rik	949.509	0.525027	0.266172	1.97251	0.0485513	0.236024
2610001J05Rik	528.049	-0.209251	0.172212	-1.21508	0.224335	0.485697
2610002M06Rik	239.021	-0.449519	0.324328	-1.386	0.165747	0.42313
2610008E11Rik	366.274	0.00198945	0.243177	0.00818108	0.993473	0.997523
2610020C07Rik	14.5901	0.261538	0.342133	0.764436	0.444608	NA
2610020H08Rik	35.2555	-0.389585	0.332039	-1.17331	0.240671	NA
2610021A01Rik	167.728	0.0276048	0.221485	0.124635	0.900813	0.958137
2610035D17Rik	607.392	-0.0332822	0.251853	-0.132149	0.894866	0.955429
2610035F20Rik	11.3491	-0.104735	0.369336	-0.283575	0.776736	NA
2610044O15Rik8	119.185	-0.119665	0.171352	-0.698357	0.484954	0.711432
2610203C22Rik	36.2805	0.313937	0.260854	1.2035	0.228784	NA
2610301B20Rik	1293.05	0.292977	0.147738	1.98309	0.0473575	0.233966
2610306M01Rik	163.397	-0.514016	0.244291	-2.10411	0.0353686	0.206364
2610307P16Rik	693.357	0.224046	0.247766	0.904267	0.365854	0.62143
2610316D01Rik	490.718	-0.273505	0.258315	-1.0588	0.289689	0.551712
2610318N02Rik	16.8076	0.764554	0.347756	2.19853	0.0279111	NA
2610507B11Rik	1784.89	0.0293025	0.238215	0.123008	0.9021	0.958816
2610507I01Rik	264.015	-0.150859	0.22076	-0.683363	0.494377	0.717731
2700049A03Rik	534.261	0.0218472	0.252058	0.0866754	0.93093	0.971458
2700054A10Rik	90.3069	-0.367886	0.285682	-1.28775	0.197833	0.456155
2700060E02Rik	1973.62	-0.224821	0.23672	-0.949734	0.342247	0.600139
2700062C07Rik	687.645	0.623314	0.258551	2.4108	0.0159176	0.140433
2700069I18Rik	257.54	1.28661	0.464184	2.77177	0.00557529	0.0921444
2700081O15Rik	1663.22	0.0987637	0.266209	0.371	0.710637	0.860184
2700094K13Rik	1841.89	1.34596	0.567377	2.37224	0.0176805	0.14829
2700097O09Rik	170.913	-0.315274	0.231769	-1.36029	0.173737	0.431826
2810001G20Rik	66.5267	0.2317	0.288326	0.803604	0.421626	0.6652
2810002D19Rik	346.511	0.322929	0.220418	1.46507	0.1429	0.39543
2810004N23Rik	681.637	-0.149866	0.246755	-0.607349	0.543619	0.750086
2810006K23Rik	536.468	0.427756	0.153208	2.792	0.00523832	0.0894526
2810013P06Rik	572.989	-0.385972	0.229397	-1.68255	0.0924617	0.31892
2810021J22Rik	109.837	-0.0697378	0.237103	-0.294125	0.768663	0.890875
2810025M15Rik	1083.63	0.419287	0.337382	1.24277	0.213954	0.474723
2810029C07Rik	46.6348	-0.413659	0.584901	-0.707228	0.479425	0.707054
2810032G03Rik	76.7872	-0.807978	0.311446	-2.59428	0.00947894	0.113075
2810403A07Rik	2011.1	0.534544	0.249129	2.14566	0.0319005	0.19644
2810403D21Rik	11.9934	-0.700429	0.423886	-1.6524	0.0984528	NA
2810407A14Rik	9.3185	-0.410249	0.314023	-1.30643	0.191407	NA
2810408A11Rik	272.721	-0.181778	0.245214	-0.741305	0.458509	0.692156
2810410L24Rik	376.655	0.210902	0.260301	0.810223	0.417812	0.662448
2810417H13Rik	2093.84	0.0973561	0.275867	0.352909	0.724157	0.867746
2810428I15Rik	821.461	0.624017	0.290092	2.1511	0.0314685	0.195596
2810429I04Rik	192.452	-0.0790461	0.202739	-0.389891	0.696617	0.851255
2810454H06Rik	17.7111	-0.647012	0.37718	-1.71539	0.086273	NA
2810459M11Rik	107.475	-0.535209	0.325369	-1.64493	0.0999843	0.332022
2810474O19Rik	381.762	-0.305183	0.226371	-1.34815	0.177609	0.435708
2900005J15Rik	11.6976	-0.322046	0.578979	-0.556231	0.578053	NA
2900009J06Rik	56.044	-0.2546	0.307886	-0.82693	0.408277	0.655732
2900011O08Rik	2413.94	-0.261739	0.221586	-1.18121	0.23752	0.500341
2900026A02Rik	1428.62	0.0187117	0.251735	0.0743311	0.940747	0.976443
2900040C04Rik	24.3802	-0.185191	1.04237	-0.177665	0.858986	NA
2900055J20Rik	72.362	-0.681411	0.39467	-1.72653	0.0842512	0.304705
2900060B14Rik	27.5237	-0.338602	0.360218	-0.939993	0.347221	NA
2900076A07Rik	271.347	-0.159999	0.188493	-0.848835	0.395973	0.646479
2900079G21Rik	18.9831	-0.461569	0.258726	-1.78401	0.0744224	NA
2900092D14Rik	166.083	-0.333123	0.258169	-1.29033	0.196936	0.45533
3000002C10Rik	154.723	0.13728	0.19642	0.698909	0.484609	0.711117
3010026O09Rik	126.901	0.741026	0.401281	1.84665	0.0647975	0.269515
3110002H16Rik	878.436	0.0399083	0.127235	0.313658	0.753781	0.882853
3110009E18Rik	79.5521	-0.692308	0.331874	-2.08606	0.0369732	0.210865
3110021A11Rik	106.383	-0.150613	0.184329	-0.81709	0.413877	0.659646
3110035E14Rik	40.9353	-0.384177	0.348124	-1.10356	0.269783	0.533025
3110039I08Rik	608.226	-0.348987	0.341759	-1.02115	0.307183	0.56953
3110040M04Rik	29.1677	-0.309671	0.893433	-0.346608	0.728886	NA
3110040N11Rik	258.72	-0.172648	0.171208	-1.00841	0.31326	0.574732
3110043O21Rik	174.734	-0.238302	0.159093	-1.49788	0.134166	0.383261
3110045C21Rik	13.5994	-0.390805	0.292075	-1.33803	0.180886	NA
3110056K07Rik	54.3798	-0.42514	0.363464	-1.16969	0.242127	0.505514
3110062M04Rik	43.6396	-0.188977	0.325461	-0.580644	0.56148	0.763025
3110070M22Rik	27.0025	-0.67134	0.785325	-0.854856	0.392631	NA
3110082I17Rik	189.696	0.497195	0.212667	2.3379	0.0193926	0.15518
3300002A11Rik	38.6318	-0.562939	0.541021	-1.04051	0.298101	0.560131
3632451O06Rik	317.725	0.17662	0.212068	0.832846	0.404931	0.652942
3632454L22Rik	14.5389	-0.505841	0.367342	-1.37703	0.168503	NA
3830406C13Rik	499.649	0.0148399	0.161551	0.0918588	0.92681	0.970588
3830408C21Rik	14.6955	-0.110267	0.284663	-0.387359	0.698491	NA
3830432H09Rik	7.9393	-0.628424	0.795699	-0.789775	0.429659	NA
3930402G23Rik	9.50054	0.151126	0.525408	0.287635	0.773626	NA
4430402I18Rik	24.0301	-0.871349	0.338386	-2.57502	0.0100235	NA
4632404H12Rik	8.37929	-0.314786	0.369796	-0.851242	0.394635	NA
4632415L05Rik	406.455	0.490409	0.312967	1.56697	0.117123	0.35921
4632427E13Rik	458.536	0.166212	0.58659	0.283353	0.776906	0.895591
4732491K20Rik	100.309	-0.251625	0.160175	-1.57093	0.116198	0.357535
4831440E17Rik	129.661	0.284438	0.270756	1.05053	0.293472	0.555763
4833420G17Rik	188.226	-1.53233	0.882854	-1.73566	0.082624	0.301907
4833422M21Rik	11.9705	-0.932746	0.367052	-2.54118	0.0110479	NA
4833427G06Rik	62.2565	-0.145265	0.835669	-0.17383	0.861999	0.940547
4833439L19Rik	9221.09	0.276454	0.215779	1.28119	0.200127	0.458099
4833447I15Rik	9.24143	-0.212929	0.387636	-0.549301	0.582799	NA
4921504A21Rik	14.1564	-0.113074	0.293329	-0.385486	0.699877	NA
4921524J17Rik	333.452	-0.616733	0.218695	-2.82006	0.00480145	0.0863217
4921531C22Rik	23.9311	0.612107	0.331865	1.84445	0.0651179	NA
4921536K21Rik	21.061	0.0498973	0.273172	0.182659	0.855066	NA
4930402H24Rik	465.631	-0.378229	0.326028	-1.16011	0.246004	0.509826
4930404H24Rik	17.4053	-0.856314	0.492708	-1.73797	0.0822156	NA
4930405A21Rik	37.4735	0.831761	0.30615	2.71684	0.00659082	0.0988372
4930412F12Rik	70.724	-0.397454	0.272163	-1.46035	0.144193	0.396908
4930412O13Rik	7.38895	0.388756	0.467952	0.830761	0.406109	NA
4930415F15Rik	11.8215	-0.0628029	0.321529	-0.195326	0.845138	NA
4930426D05Rik	9.10905	-0.239647	0.517626	-0.462974	0.643383	NA
4930426L09Rik	16.1337	-0.668177	0.371517	-1.79851	0.0720965	NA
4930427A07Rik	73.6842	0.507013	0.341799	1.48337	0.137977	0.388706
4930429B21Rik	89.2348	0.057353	0.3872	0.148122	0.882246	0.950192
4930430F08Rik	563.897	0.139556	0.191652	0.728173	0.466508	0.697536
4930430J02Rik	9.91813	-0.62874	0.487869	-1.28875	0.197486	NA
4930432K21Rik	43.7341	0.14634	0.180466	0.810901	0.417422	0.662013
4930444P10Rik	12.7167	-0.735695	0.376277	-1.95519	0.0505602	NA
4930447C04Rik	21.6437	-0.366288	0.539106	-0.679435	0.496862	NA
4930447F24Rik	24.1661	-0.462561	0.550141	-0.840804	0.400458	NA
4930447M23Rik	42.5903	-0.148404	0.31892	-0.465332	0.641694	0.818445
4930451G09Rik	217.954	-0.195924	0.199065	-0.984218	0.325008	0.58377
4930452B06Rik	147.439	0.00975566	0.326336	0.0298946	0.976151	0.990479
4930453N24Rik	1440.5	0.719786	0.199258	3.61233	0.00030346	0.0332035
4930480K23Rik	6.04389	-0.135564	0.739984	-0.183199	0.854642	NA
4930481A15Rik	7.31848	0.380497	0.560345	0.67904	0.497112	NA
4930487H11Rik	269.102	-0.111263	0.475668	-0.233908	0.815056	0.916153
4930488L21Rik	66.5193	-0.179453	0.352139	-0.509607	0.610327	0.797284
4930503L19Rik	59.8197	-0.580172	0.37105	-1.5636	0.117912	0.360044
4930507D05Rik	41.5248	0.143403	0.321724	0.445734	0.655789	0.826609
4930515G01Rik	260.256	0.469348	0.306104	1.5333	0.125203	0.370551
4930520O04Rik	9.46429	-0.652533	0.295184	-2.2106	0.0270634	NA
4930522L14Rik	29.0939	-0.486629	0.242977	-2.00278	0.0452008	NA
4930523C07Rik	29.8025	-0.144513	0.296089	-0.488074	0.625498	NA
4930526I15Rik	749.748	0.476885	0.208473	2.28752	0.0221655	0.164632
4930528A17Rik	7.71995	-0.784743	0.576881	-1.36032	0.173728	NA
4930539E08Rik	15.3312	-0.565201	0.397437	-1.42211	0.154993	NA
4930539J05Rik	61.8921	-0.0156057	0.36363	-0.0429165	0.965768	0.986089
4930543D07Rik	9.75475	-0.0936407	0.670541	-0.139649	0.888937	NA
4930544D05Rik	7.17262	-0.261719	0.647221	-0.404374	0.685938	NA
4930557A04Rik	21.1569	-1.07515	0.606005	-1.77416	0.0760366	NA
4930563D23Rik	5.47164	-1.09547	0.926478	-1.1824	0.237048	NA
4930563E22Rik	35.5794	0.12715	0.405781	0.313347	0.754017	NA
4930564C03Rik	49.7515	0.358063	0.482774	0.741679	0.458282	0.692049
4930570G19Rik	8.83825	-0.119689	0.483004	-0.247802	0.804288	NA
4930577N17Rik	98.6674	-0.879641	0.270052	-3.25731	0.00112474	0.0485895
4930578C19Rik	31.5927	0.282816	0.336531	0.840388	0.400691	NA
4930578M01Rik	21.5779	0.857063	0.489998	1.74912	0.0802711	NA
4930579G18Rik	8.27073	-0.397903	0.573305	-0.694051	0.48765	NA
4930579K19Rik	50.2478	-0.364377	0.27474	-1.32626	0.184754	0.443387
4930594C11Rik	41.9657	-0.764004	0.40886	-1.86862	0.0616758	0.263002
4930596I21Rik	23.1702	-0.523839	0.471263	-1.11156	0.266326	NA
4931406C07Rik	1238.38	-0.139127	0.192285	-0.723548	0.469344	0.699729
4931406P16Rik	180.337	-0.0173203	0.199242	-0.0869312	0.930726	0.971418
4931414P19Rik	171.246	-0.322962	0.319927	-1.00949	0.312741	0.574659
4931428F04Rik	468.145	0.135258	0.26415	0.51205	0.608616	0.795841
4931440F15Rik	10.3299	-0.931841	0.418077	-2.22887	0.0258222	NA
4932416H05Rik	115.072	-0.284821	0.323383	-0.880755	0.378451	0.631749
4932438A13Rik	471.2	-0.392087	0.222607	-1.76134	0.0781804	0.293552
4932438H23Rik	11.0138	-0.160461	0.528663	-0.303522	0.761492	NA
4932443I19Rik	18.7406	-0.0379433	0.380714	-0.0996636	0.920611	NA
4933403O08Rik	5.72644	0.245619	0.394017	0.623371	0.533041	NA
4933404O12Rik	311.667	0.298575	0.294642	1.01335	0.310895	0.572571
4933405O20Rik	26.8995	-0.957141	0.495719	-1.93081	0.053506	NA
4933406B17Rik	6.69377	-0.432717	0.70743	-0.611675	0.540753	NA
4933406C10Rik	9.14548	-0.516809	0.401572	-1.28697	0.198106	NA
4933407L21Rik	36.8399	-0.00354613	0.25743	-0.0137752	0.989009	NA
4933408B17Rik	49.9339	0.340466	0.268934	1.26598	0.205519	0.464098
4933411K16Rik	21.1192	0.29112	0.403765	0.721012	0.470902	NA
4933412E12Rik	30.6317	0.541007	0.279208	1.93764	0.0526666	NA
4933415F23Rik	10.3982	-0.637449	0.641266	-0.994047	0.3202	NA
4933416C03Rik	5.91616	-0.388296	0.536166	-0.724209	0.468938	NA
4933417G07Rik	179.668	0.0646345	0.270219	0.239193	0.810956	0.914502
4933421O10Rik	110.208	-0.157244	0.225759	-0.696514	0.486107	0.712123
4933427D14Rik	731.837	0.17954	0.240711	0.745872	0.455744	0.690453
4933427E11Rik	22.0649	0.0808751	0.405207	0.19959	0.841801	NA
4933427G17Rik	6.42352	-0.125893	0.447235	-0.281491	0.778334	NA
4933430I17Rik	29.6778	0.0525715	0.23649	0.222299	0.824081	NA
4933430M04Rik	6.73698	0.36968	0.461247	0.801479	0.422854	NA
4933431E20Rik	156.472	0.253496	0.285858	0.88679	0.375192	0.629239
4933432I09Rik	24.3947	-0.627297	0.335549	-1.86947	0.0615579	NA
4933434E20Rik	886.751	-0.111371	0.166851	-0.667488	0.50446	0.725506
4933439C10Rik	377.712	-0.298296	0.14702	-2.02895	0.0424636	0.22398
4933439K11Rik	9.29163	0.470325	0.363373	1.29433	0.19555	NA
5031414D18Rik	11.3091	0.0254841	0.304914	0.0835781	0.933392	NA
5031425E22Rik	461.314	-0.816695	0.242037	-3.37426	0.000740144	0.0426178
5031426D15Rik	23.2034	-1.52795	0.382867	-3.9908	6.58513515272979e-05	NA
5031434O11Rik	11.8738	-0.589013	0.343533	-1.71458	0.0864231	NA
5031439G07Rik	2334.48	0.089045	0.175039	0.508715	0.610952	0.797859
5033404E19Rik	15.0407	0.428815	0.55866	0.767578	0.442738	NA
5033430I15Rik	23.477	0.0416066	0.291184	0.142887	0.886379	NA
5330417C22Rik	369.673	-0.201818	0.202825	-0.995035	0.319719	0.579556
5330434G04Rik	49.5288	-0.159461	0.244888	-0.651159	0.514944	0.732438
5430402O13Rik	14.4284	-0.789286	0.312988	-2.52178	0.0116763	NA
5430431A17Rik	8.61996	-0.0370198	0.624923	-0.0592389	0.952762	NA
5530601H04Rik	251.748	-0.177881	0.20983	-0.847739	0.396583	0.64676
5730408K05Rik	75.1437	0.0182685	0.332109	0.0550077	0.956132	0.981514
5730409E04Rik	45.1444	-0.633023	0.455207	-1.39063	0.164339	0.42208
5730409K12Rik	22.0669	-0.0799803	0.297512	-0.26883	0.78806	NA
5730416F02Rik	10.8544	0.125784	0.440447	0.285583	0.775198	NA
5730435O14Rik	6.53524	0.0873944	0.441501	0.197949	0.843085	NA
5730455P16Rik	614.877	0.369081	0.242189	1.52394	0.127523	0.374524
5730480H06Rik	110.396	0.0308297	0.233058	0.132284	0.89476	0.955429
5730522E02Rik	37.2489	-0.769551	0.2508	-3.06839	0.00215214	0.0595611
5730559C18Rik	673.2	0.680565	0.246291	2.76325	0.00572281	0.0928935
5830432E09Rik	6.6279	0.760757	0.438991	1.73296	0.0831019	NA
5830454E08Rik	40.6616	0.611962	0.276744	2.21129	0.0270158	0.182996
5930403L14Rik	525.127	0.574674	0.298998	1.922	0.0546061	0.249625
5930403N24Rik	8.13598	-0.187694	0.479297	-0.391603	0.695352	NA
5930412G12Rik	18.0335	1.1546	0.504263	2.28969	0.0220396	NA
5930430L01Rik	16.7743	0.1827	0.347802	0.525299	0.599376	NA
6030419C18Rik	997.37	0.0156879	0.235187	0.0667039	0.946817	0.978102
6030443J06Rik	33.1971	0.414574	0.240133	1.72644	0.0842684	NA
6030458C11Rik	181.638	-0.388672	0.358073	-1.08545	0.27772	0.540709
6230400D17Rik	301.043	-0.23914	0.354086	-0.675373	0.499439	0.721676
6330403K07Rik	1977.24	0.161123	0.231056	0.697336	0.485592	0.7115
6330407A03Rik	18.0194	0.304799	0.488949	0.623376	0.533038	NA
6330408A02Rik	261.085	-0.0719032	0.275568	-0.260927	0.794149	0.904555
6330409D20Rik	30.3668	0.131323	0.211369	0.6213	0.534402	NA
6330415B21Rik	289.195	-0.637191	0.370643	-1.71915	0.0855866	0.306664
6330416G13Rik	64.9112	-0.194421	0.224787	-0.864914	0.387086	0.639341
6430411K18Rik	818.931	-0.160416	0.21197	-0.756788	0.449177	0.685689
6430548M08Rik	889.052	0.0151641	0.292128	0.0519091	0.958601	0.982377
6430571L13Rik	48.8263	0.0170136	0.298392	0.0570176	0.954531	0.980928
6430573F11Rik	31.0367	-0.443516	0.317076	-1.39877	0.161883	NA
6430628N08Rik	8.55284	-0.431142	0.847482	-0.508733	NA	NA
6530402F18Rik	1512.62	-0.215024	0.270817	-0.793981	0.427206	0.669486
6530403H02Rik	9.16651	-1.07061	0.335392	-3.19213	0.00141229	NA
6720468P15Rik	6.84534	-0.450874	0.344553	-1.30857	0.190678	NA
6720483E21Rik	12.0005	0.252607	0.296357	0.852373	0.394007	NA
8030462N17Rik	52.6888	-0.237717	0.280515	-0.847431	0.396755	0.646951
8430408G22Rik	77.8206	0.204406	0.278699	0.733431	0.463295	0.695317
8430429K09Rik	11.1787	-0.140475	0.421758	-0.333071	0.739081	NA
8430431K14Rik	9.02362	-0.377533	0.691615	-0.545872	0.585154	NA
9030617O03Rik	72.2269	0.333333	0.336152	0.991614	0.321386	0.581417
9030624J02Rik	1879.31	0.0118026	0.203845	0.0578999	0.953828	0.980632
9130011E15Rik	377.012	-0.15328	0.175722	-0.872286	0.383052	0.636374
9130023H24Rik	89.0472	-0.27995	0.222843	-1.25627	0.209019	0.468775
9130221H12Rik	572.335	0.22622	0.224011	1.00986	0.312562	0.574513
9130401M01Rik	508.123	-0.246785	0.180566	-1.36672	0.171712	0.430351
9230105E05Rik	8.65529	0.324118	0.583933	0.55506	0.578854	NA
9230110C19Rik	429.285	0.0400863	0.2067	0.193935	0.846227	0.932424
9230114K14Rik	25.0985	0.456573	0.315354	1.44781	0.14767	NA
9330102E08Rik	44.3309	-0.324982	0.237343	-1.36925	0.170921	0.429515
9330104G04Rik	18.7094	0.431781	0.414878	1.04074	0.297995	NA
9330117O12Rik	5.23999	-0.329689	0.484366	-0.680659	0.496087	NA
9330133O14Rik	1153.46	0.127506	0.288217	0.442395	0.658203	0.827886
9330155M09Rik	12.0918	-0.956854	0.568547	-1.68298	0.0923787	NA
9330159F19Rik	3164.69	-0.380201	0.206552	-1.8407	0.065665	0.270218
9330182L06Rik	381.898	0.156974	0.292615	0.536452	0.591646	0.782929
9430015G10Rik	147.425	0.380377	0.214339	1.77465	0.0759554	0.289807
9430016H08Rik	318.169	-0.0384492	0.288596	-0.133228	0.894013	0.955353
9430020K01Rik	510.361	0.197677	0.250995	0.787576	0.430945	0.671302
9430038I01Rik	52.407	0.363901	0.523365	0.69531	0.486861	0.71274
9430065F17Rik	10.2305	-0.78638	0.322138	-2.44112	0.0146416	NA
9430078K24Rik	21.6338	0.71302	0.30208	2.36037	0.0182567	NA
9430083A17Rik	138.57	-0.166514	0.334697	-0.497508	0.618831	0.803684
9430091E24Rik	59.4816	-0.151006	0.238802	-0.632348	0.527159	0.740124
9530026P05Rik	7.20875	0.0743006	0.416578	0.178359	0.858441	NA
9530027J09Rik	13.2141	-0.699518	0.429798	-1.62755	0.10362	NA
9530051G07Rik	47.5432	-0.267481	0.308976	-0.865701	0.386654	0.639341
9530059O14Rik	17.2678	-0.227941	0.477865	-0.477	0.633362	NA
9530068E07Rik	2260.77	0.0481033	0.243699	0.197388	0.843524	0.930961
9530077C05Rik	80.6555	-0.15836	0.21017	-0.753485	0.451159	0.686706
9530091C08Rik	41.1167	-0.297443	0.503573	-0.590665	0.554745	0.758302
9630028B13Rik	86.0892	0.0693773	0.32038	0.216547	0.828561	0.923473
9830147E19Rik	84.2062	-0.460125	0.271048	-1.69758	0.0895879	0.312935
9930012K11Rik	11.9244	-0.0830921	0.371268	-0.223806	0.822908	NA
9930021J03Rik	116.684	-0.797453	0.300786	-2.65123	0.00801986	0.104752
9930038B18Rik	6.69343	0.279248	0.374835	0.744987	0.456279	NA
9930104L06Rik	321.895	0.137885	0.208396	0.661649	0.508196	0.727166
9930111H07Rik	9.26519	-0.644614	0.677092	-0.952033	0.34108	NA
A130010J15Rik	70.6308	0.521701	0.22321	2.33727	0.0194253	0.15518
A230006K03Rik	18.58	-0.822369	0.492713	-1.66906	0.0951047	NA
A230046K03Rik	209.041	-0.473848	0.253535	-1.86897	0.0616272	0.263002
A230050P20Rik	75.3581	-1.05772	0.380145	-2.78241	NA	NA
A230051N06Rik	90.6407	0.102045	0.261215	0.390654	0.696053	0.851211
A230056P14Rik	86.2161	0.0112553	0.206079	0.0546163	0.956444	0.981514
A230057D06Rik	66.8135	-0.380074	0.232384	-1.63554	0.101935	0.335343
A230070E04Rik	33.4064	0.483891	0.397136	1.21845	0.223053	NA
A230103O09Rik	15.9514	-0.762211	0.520438	-1.46456	0.143042	NA
A2m	36.5172	0.226986	0.370441	0.612746	0.540044	NA
A330023F24Rik	65.606	-0.549539	0.293381	-1.87312	0.0610516	0.262344
A330035P11Rik	8.31598	-0.354093	0.52016	-0.680739	0.496037	NA
A330048O09Rik	175.839	-0.211406	0.325857	-0.648771	0.516486	0.733572
A330069E16Rik	18.5715	0.736844	0.414695	1.77683	0.0755959	NA
A330074K22Rik	115.253	0.29027	0.391683	0.741084	0.458643	0.69227
A330076H08Rik	69.1824	-0.96248	0.513711	-1.87358	0.0609882	0.262167
A330102I10Rik	35.5099	-0.288751	0.337672	-0.855124	0.392483	NA
A3galt2	101.943	0.475289	0.273508	1.73775	0.0822541	0.301675
A430005L14Rik	1291.85	0.703484	0.228575	3.07769	0.00208612	0.0592588
A430033K04Rik	264.496	0.0986509	0.184396	0.534993	0.592654	0.783992
A430035B10Rik	5.03589	-0.751186	0.481695	-1.55947	0.118886	NA
A430046D13Rik	16.9413	-0.241055	0.495188	-0.486795	0.626403	NA
A430078G23Rik	20.2079	-0.324015	0.378845	-0.855269	0.392402	NA
A430105I19Rik	12.4063	0.248831	0.5389	0.461738	0.644269	NA
A430105J06Rik	7.5744	-0.25976	0.353914	-0.733963	0.462971	NA
A430110L20Rik	132.743	-0.0909827	0.216308	-0.420617	0.674035	0.838005
A4galt	139.251	0.505216	0.341988	1.47729	0.139597	0.391554
A530058N18Rik	26.4038	-0.714167	0.427313	-1.67129	0.0946634	NA
A530088E08Rik	7.28772	-0.834134	0.624562	-1.33555	0.181696	NA
A630001G21Rik	12.9612	0.0727774	0.311431	0.233687	0.815228	NA
A630034I12Rik	147.1	0.318604	0.303447	1.04995	0.293742	0.555776
A630066F11Rik	159.081	-0.303398	0.172677	-1.75703	0.078913	0.295006
A630072M18Rik	282.114	-0.300844	0.236329	-1.27299	0.203023	0.461317
A730013G03Rik	36.9884	0.161042	0.337607	0.47701	0.633355	NA
A730017C20Rik	1487.1	-0.00740407	0.249371	-0.029691	0.976313	0.990479
A730046J19Rik	25.0856	-0.438296	0.425087	-1.03107	0.302507	NA
A730049H05Rik	10.4791	0.573925	0.389097	1.47502	0.140208	NA
A730056A06Rik	116.822	0.486122	0.199277	2.43943	0.0147106	0.135578
A730063M14Rik	114.976	0.408408	0.312562	1.30665	0.191332	0.449988
A730089K16Rik	302.961	0.354849	0.258233	1.37414	0.169397	0.428277
A830011K09Rik	47.3307	-0.298575	0.301725	-0.989558	0.32239	0.582249
A830018L16Rik	94.9212	-0.496638	0.454829	-1.09192	0.274867	0.537531
A830035O19Rik	130.252	-0.257718	0.296703	-0.868605	0.385063	0.638011
A830052D11Rik	19.5516	0.202319	0.342052	0.591486	0.554195	NA
A830080D01Rik	203.774	-0.162279	0.355901	-0.455968	0.648413	0.821958
A830082K12Rik	379.804	-0.280328	0.21369	-1.31184	0.189573	0.448126
A830082N09Rik	315.721	-0.0827855	0.277964	-0.297828	0.765835	0.889182
A930005H10Rik	46.8857	-0.0739401	0.239402	-0.308853	0.757433	0.884796
A930006K02Rik	49.1396	0.0803397	0.394085	0.203864	0.83846	0.92861
A930007A09Rik	210.462	-0.0291078	0.217137	-0.134053	0.893361	0.955121
A930017M01Rik	86.9102	-0.390147	0.402097	-0.970281	0.331907	0.590062
A930024E05Rik	105.025	-0.573115	0.292554	-1.959	0.0501124	0.239942
A930033H14Rik	19.6279	0.0470601	0.359378	0.130949	0.895816	NA
AA388235	47.5887	-0.473168	0.367681	-1.2869	0.198129	0.456392
AA413626	172.443	0.444696	0.290095	1.53293	0.125293	0.370679
AA414768	98.8617	-0.332	0.3084	-1.07652	0.281693	0.544643
AA415398	37.5848	-0.230421	0.220721	-1.04395	0.296509	0.558267
AA465934	21.2079	0.260605	0.298156	0.874056	0.382088	NA
AA543186	7.12827	0.398592	0.456236	0.873652	0.382308	NA
AA543401	53.1244	0.061264	0.385132	0.159072	0.873612	0.946346
AA986860	4.89144	0.10278	0.544109	0.188895	0.850175	NA
Aaas	1476.39	0.517221	0.264429	1.95599	0.0504661	0.240952
Aacs	531.714	-0.146786	0.142146	-1.03265	0.301769	0.564151
Aadat	27.13	0.356298	0.334136	1.06633	0.286276	NA
Aaed1	305.467	0.36353	0.261862	1.38825	0.165061	0.423028
Aagab	1040.8	0.151076	0.16119	0.937256	0.348627	0.605889
Aak1	1130.79	-0.0568341	0.179276	-0.31702	0.751228	0.881293
Aamdc	407.698	0.475639	0.230135	2.06678	0.0387549	0.215311
Aamp	2570.77	0.661407	0.228629	2.89293	0.00381671	0.0782282
Aar2	959.963	0.600089	0.180812	3.31885	0.000903896	0.043692
Aard	6.21363	0.214975	0.48965	0.439039	0.660633	NA
Aars	2332.14	-0.158255	0.222864	-0.710096	0.477644	0.70638
Aars2	308.209	0.764775	0.302221	2.53051	0.0113896	0.122579
Aasdh	70.6612	-0.943395	0.393306	-2.39863	0.0164565	0.142915
Aasdhppt	270.946	-0.259322	0.163387	-1.58716	0.112476	0.353679
Aass	8.94955	-0.501319	0.400092	-1.25301	0.210202	NA
Aatf	506.858	0.0310422	0.159345	0.194811	0.845541	0.932003
Aatk	94.708	-0.75356	0.31886	-2.3633	0.0181132	0.150206
Abat	571.101	-0.153493	0.249882	-0.614262	0.539042	0.747071
Abca1	1214.36	0.508148	0.199862	2.54249	0.0110066	0.121267
Abca2	1769.62	-0.101262	0.226678	-0.446719	0.655078	0.826565
Abca3	521.059	-0.0361487	0.207979	-0.17381	0.862015	0.940547
Abca4	23.2325	0.438691	0.365365	1.20069	0.229871	NA
Abca5	98.1171	-0.63768	0.238559	-2.67305	0.00751649	0.102685
Abca6	21.6027	0.221289	0.324254	0.682456	0.494951	NA
Abca7	273.82	0.0960854	0.250601	0.383419	0.701409	0.853984
Abca8a	54.256	-0.374199	0.316472	-1.18241	0.237044	0.499842
Abca8b	10.0651	-0.306122	0.399035	-0.767155	0.44299	NA
Abca9	57.0307	-0.274117	0.429012	-0.63895	0.522856	0.737478
Abcb10	664.75	0.119015	0.123686	0.962238	0.33593	0.594087
Abcb1a	27.641	-0.268258	0.421013	-0.637171	0.524013	NA
Abcb4	8.27474	-0.0801241	0.458396	-0.174792	0.861243	NA
Abcb7	1265.7	0.137699	0.193124	0.713006	0.475842	0.705159
Abcb8	77.7819	0.0453886	0.28295	0.160412	0.872556	0.945876
Abcb9	41.4952	-0.645856	0.367671	-1.75661	0.0789835	0.295083
Abcc1	139.74	0.0378254	0.282406	0.13394	0.89345	0.955121
Abcc10	62.3153	-0.12538	0.31433	-0.398882	0.68998	0.847606
Abcc3	11.0827	-0.462145	0.356767	-1.29537	0.195192	NA
Abcc4	79.0092	0.0454859	0.207193	0.219534	0.826234	0.92186
Abcc5	1629.27	-0.20028	0.264325	-0.757701	0.44863	0.685283
Abcc6	14.9251	0.809816	0.401098	2.019	0.0434876	NA
Abcc8	142.33	-0.324163	0.353905	-0.915961	0.359687	0.615468
Abcc9	144.63	0.135875	0.217913	0.623528	0.532938	0.743797
Abcd1	304.974	0.400035	0.277962	1.43917	0.150102	0.404963
Abcd2	105.922	-0.0620382	0.282123	-0.219898	0.825951	0.92186
Abcd3	1591.23	0.300403	0.236465	1.27039	0.203944	0.462098
Abcd4	172.831	-0.351731	0.202956	-1.73304	0.0830888	0.302763
Abce1	3205.12	-0.233019	0.179131	-1.30083	0.193315	0.451911
Abcf1	817.871	-0.261914	0.322865	-0.811219	0.41724	0.661881
Abcf2	1082.07	0.11288	0.379296	0.297605	0.766005	0.889182
Abcf3	477.978	0.0304645	0.202219	0.150651	0.880251	0.948822
Abcg1	338.292	0.149611	0.21105	0.708888	0.478394	0.706565
Abcg2	324.597	-0.185316	0.219965	-0.84248	0.399519	0.648594
Abcg4	205.338	0.0633397	0.252575	0.250775	0.801988	0.908967
Abcg8	42.0061	0.753616	0.617276	1.22087	0.222134	0.483111
Abhd10	188.328	-0.0471075	0.122158	-0.385628	0.699772	0.853033
Abhd11	1420.26	0.387618	0.279732	1.38567	0.165847	0.42313
Abhd12	1073.13	-0.29833	0.206662	-1.44356	0.148862	0.403741
Abhd13	93.685	-0.0643251	0.149467	-0.430363	0.666931	0.83334
Abhd14a	546.543	0.128893	0.266607	0.483459	0.62877	0.810486
Abhd14b	104.991	0.0961221	0.227862	0.421844	0.673139	0.837667
Abhd16a	922.488	0.222834	0.18119	1.22983	0.21876	0.479963
Abhd17a	1469.59	-0.142301	0.226535	-0.628162	0.529898	0.741832
Abhd17b	273.777	-0.270056	0.300967	-0.897295	0.369562	0.624497
Abhd17c	5345.3	0.00700762	0.34896	0.0200814	0.983978	0.9941
Abhd18	85.0192	-0.456935	0.173559	-2.63273	0.00847009	0.107741
Abhd2	2583.31	-0.0842761	0.168297	-0.500758	0.616541	0.801504
Abhd3	82.7486	-0.255622	0.496562	-0.514784	0.606704	0.79422
Abhd4	224.861	0.930162	0.402697	2.30983	0.0208975	0.160458
Abhd5	138.828	-0.146816	0.303343	-0.483991	0.628392	0.810401
Abhd6	318.918	-0.171219	0.240509	-0.711902	0.476526	0.705735
Abhd8	3058.91	0.26418	0.255469	1.0341	0.30109	0.563384
Abi1	1263.95	0.105878	0.173496	0.610259	0.54169	0.748899
Abi2	9258.89	0.631314	0.271466	2.32557	0.0200413	0.157729
Abl1	1216.06	-0.46416	0.321818	-1.44231	0.149216	0.404422
Abl2	224.364	-0.536469	0.229021	-2.34244	0.0191579	0.154468
Ablim1	1527.41	-0.0527887	0.202415	-0.260795	0.794251	0.904555
Ablim2	76.14	-0.780925	0.346525	-2.25359	0.024222	0.174001
Ablim3	1250.89	-0.186061	0.258441	-0.719937	0.471564	0.70177
Abr	5560.64	0.271087	0.348577	0.777695	0.436749	0.675905
Abracl	1437.7	-0.227945	0.285478	-0.798468	0.424599	0.667808
Abt1	108.402	0.365315	0.239747	1.52376	0.12757	0.374524
Abtb1	374.671	0.347999	0.252212	1.37979	0.167652	0.425777
Abtb2	216.514	0.40881	0.227583	1.79631	0.0724452	0.283566
Acaa1a	272.445	-0.653134	0.344132	-1.89792	0.0577066	0.255209
Acaa1b	10.5918	0.0407684	0.265003	0.153841	0.877735	NA
Acaa2	487.305	0.508042	0.212793	2.3875	0.0169635	0.145014
Acaca	64.1107	-0.60512	0.464713	-1.30214	0.19287	0.451239
Acacb	13.9948	-0.0261535	0.354505	-0.0737747	0.94119	NA
Acad10	22.7059	0.767972	0.295252	2.60107	0.00929335	NA
Acad11	125.599	0.344725	0.206559	1.66889	0.0951387	0.322691
Acad12	7.22554	-0.0642564	0.387727	-0.165726	0.868373	NA
Acad8	442.765	0.163265	0.244561	0.667584	0.504399	0.725506
Acad9	216.002	0.229219	0.251396	0.911784	0.361883	0.617704
Acadl	303.938	-0.259251	0.21976	-1.1797	0.238118	0.50104
Acadm	315.018	0.0506619	0.399119	0.126934	0.898992	0.957577
Acads	307.652	0.576301	0.218466	2.63795	0.00834096	0.107136
Acadsb	300.058	-0.228494	0.289189	-0.790119	0.429458	0.670695
Acadvl	791.322	0.50977	0.210172	2.42549	0.0152878	0.137861
Acap1	10.1075	-0.235734	0.344591	-0.684098	0.493913	NA
Acap2	617.102	0.10904	0.197414	0.55234	0.580715	0.775578
Acap3	2094.43	0.49052	0.307581	1.59477	0.110765	0.351155
Acat1	678.93	0.159376	0.210112	0.758531	0.448133	0.684893
Acbd3	933.295	0.0344338	0.148135	0.232448	0.81619	0.916556
Acbd5	179.382	-0.943864	0.283477	-3.32959	0.000869742	0.043692
Acbd6	1034.47	-0.260129	0.14611	-1.78036	0.0750168	0.28811
Accs	210.477	0.823101	0.334611	2.45987	0.0138986	0.133204
Acd	2520.91	0.480142	0.229801	2.08938	0.0366734	0.209661
Ace	42.9463	-0.31882	0.35941	-0.887066	0.375043	0.629083
Acer2	42.5566	0.0750296	0.319993	0.234472	0.814618	0.916125
Acer3	170.114	-0.387635	0.267533	-1.44892	0.147359	0.40172
Ache	20.4495	-0.265745	0.471373	-0.563768	0.572912	NA
Acin1	6722.11	0.320885	0.187322	1.71302	0.0867094	0.308177
Ackr2	21.7255	0.330525	0.311935	1.05959	0.289329	NA
Ackr3	1899.99	0.534376	0.225095	2.374	0.0175965	0.147893
Acly	1226.45	0.41444	0.297588	1.39266	0.163722	0.421504
Aco1	1033.41	0.602355	0.320126	1.88162	0.0598874	0.259559
Aco2	3399.2	0.497396	0.243706	2.04097	0.0412542	0.221823
Acot11	21.6769	0.0185435	0.386518	0.0479758	0.961736	NA
Acot13	1293.52	0.528493	0.230535	2.29246	0.021879	0.163742
Acot6	40.7501	0.323339	0.2333	1.38594	0.165765	0.42313
Acot7	3497.48	0.285656	0.222958	1.28121	0.20012	0.458099
Acot8	6.96634	-0.0724469	0.33982	-0.213192	0.831177	NA
Acot9	392.557	-0.332715	0.218369	-1.52364	0.127599	0.374524
Acox1	618.476	-0.0533309	0.156516	-0.340739	0.7333	0.87337
Acox3	157.381	0.392277	0.39989	0.980961	0.326612	0.585849
Acp2	680.912	0.246655	0.112437	2.19372	0.0282557	0.186535
Acp5	16.8226	-0.0670777	0.468276	-0.143244	0.886097	NA
Acp6	224.731	0.222632	0.191542	1.16231	0.245108	0.508685
Acr	27.5818	-0.600835	0.306474	-1.96048	0.0499399	NA
Acrbp	6.93311	-0.414847	0.326292	-1.2714	0.203587	NA
Acsbg1	428.398	-0.450366	0.41073	-1.0965	NA	NA
Acsf3	259.351	0.114461	0.173626	0.65924	0.509742	0.72837
Acsl1	85.2939	-0.384684	0.274548	-1.40115	0.161169	0.418695
Acsl3	588.769	0.0342191	0.225061	0.152044	0.879153	0.948589
Acsl4	304.14	-0.268964	0.170469	-1.57779	0.114614	0.355784
Acsl5	79.2119	-0.0344864	0.173503	-0.198766	0.842446	0.930739
Acsl6	825.595	-0.381955	0.167746	-2.27698	0.0227875	0.167671
Acss1	257.347	0.271561	0.27206	0.998165	0.3182	0.578661
Acss2	113.392	-0.243219	0.243143	-1.00031	0.31716	0.577712
Acss3	131.093	0.389781	0.366102	1.06468	0.287021	0.548743
Acta2	338.672	0.0478649	0.471833	0.101445	0.919198	0.966987
Actb	211833	0.342579	0.182032	1.88197	0.05984	0.259559
Actc1	10.5324	0.275979	0.623902	0.442344	0.65824	NA
Actg2	65.1328	-0.678095	0.526791	-1.28722	0.198018	0.456363
Actl10	196.977	-0.345837	0.280798	-1.23162	0.21809	0.479296
Actl6a	942.692	-0.0936538	0.280262	-0.334166	0.738255	0.875763
Actl6b	2783.92	-0.165394	0.171372	-0.965117	0.334486	0.592739
Actl7a	51.9962	0.420564	0.369892	1.13699	0.255542	0.518678
Actn1	460.358	-0.165196	0.229875	-0.718632	0.472368	0.702311
Actn3	16.6167	0.290142	0.306456	0.946767	0.343757	NA
Actn4	702.628	0.402127	0.301878	1.33208	0.182833	0.440836
Actr10	1616.79	-0.332375	0.26394	-1.25928	0.207928	0.467125
Actr1a	7254.15	0.375743	0.219956	1.70826	0.0875873	0.309146
Actr1b	1109.6	-0.122454	0.327311	-0.374123	0.708313	0.858563
Actr2	1601.34	-0.125543	0.151736	-0.827375	0.408025	0.655732
Actr3	4762.7	-0.119548	0.222734	-0.53673	0.591454	0.782887
Actr3b	269.333	-0.6975	0.29097	-2.39716	0.0165229	0.143075
Actr5	337.483	0.160375	0.210826	0.760699	0.446837	0.683975
Actr6	314.844	-0.347514	0.248122	-1.40057	0.161341	0.418698
Actr8	596.145	-0.0313453	0.248168	-0.126307	0.899489	0.957668
Acvr1	414.295	0.034196	0.192553	0.177592	0.859043	0.939221
Acvr1b	849.229	-0.464599	0.327767	-1.41747	0.156347	0.412675
Acvr1c	13.6393	-0.617528	0.340347	-1.8144	0.0696154	NA
Acvr2a	1738.14	-0.357921	0.199916	-1.79036	0.0733963	0.28521
Acvr2b	1026.51	0.337426	0.259107	1.30226	0.192826	0.451239
Acvrl1	130.372	0.577838	0.283303	2.03965	0.0413854	0.222094
Acy1	693.482	0.460326	0.172714	2.66524	0.00769323	0.103716
Acy3	99.4973	0.271034	0.283658	0.955497	0.339327	0.597144
Acyp1	232.578	0.123165	0.338182	0.364198	0.715711	0.86328
Acyp2	391.056	0.151378	0.262738	0.576153	0.564512	0.765629
Ada	146.094	0.585838	0.169726	3.45167	0.000557122	0.0387776
Adad1	8.00495	-0.505282	0.332781	-1.51836	0.128923	NA
Adal	149.087	-0.417886	0.281351	-1.48528	0.137469	0.388165
Adam10	775.596	-0.18174	0.368916	-0.492631	0.622273	0.806648
Adam11	223.248	-0.0717328	0.287191	-0.249773	0.802763	0.909254
Adam12	228.131	0.709358	0.314867	2.25288	0.0242665	0.174109
Adam15	295.83	0.422362	0.266609	1.5842	0.113148	0.354251
Adam17	83.0599	-0.586077	0.264098	-2.21917	0.0264753	0.181473
Adam19	964.576	0.567327	0.25797	2.1992	0.0278637	0.185397
Adam1a	301.533	-0.105948	0.258352	-0.410093	0.681737	0.843393
Adam1b	26.0891	-0.324487	0.402347	-0.806486	0.419963	NA
Adam22	881.444	-0.321501	0.202688	-1.58618	0.112698	0.353813
Adam23	571.324	-0.200143	0.354278	-0.564931	0.57212	0.769754
Adam4	81.5198	-0.306947	0.469728	-0.653456	0.513462	0.730946
Adam8	106.527	0.204954	0.285635	0.717538	0.473042	0.70279
Adam9	425.971	-0.0877972	0.201551	-0.435608	0.663121	0.831682
Adamts1	220.49	-0.32303	0.370451	-0.871992	0.383213	0.636381
Adamts10	159.369	-0.144599	0.21197	-0.682169	0.495132	0.71844
Adamts12	145.888	0.824957	0.316252	2.60854	0.00909296	0.111233
Adamts14	59.1233	0.930513	0.327774	2.83889	0.00452709	0.084676
Adamts15	99.7192	-0.0424497	0.284122	-0.149406	0.881233	0.949691
Adamts16	19.1586	0.230269	0.382673	0.601737	0.547349	NA
Adamts17	136.756	-0.204204	0.326093	-0.626215	0.531174	0.742738
Adamts18	385.409	-0.194694	0.335496	-0.580315	0.561702	0.763209
Adamts19	22.978	0.119563	0.351359	0.340289	0.733639	NA
Adamts2	62.3247	0.140149	0.304101	0.460865	0.644895	0.820215
Adamts20	116.312	-0.473936	0.261942	-1.80932	0.070402	0.279644
Adamts3	873.861	-0.589396	0.299756	-1.96625	0.0492697	0.238039
Adamts4	277.826	-0.181385	0.161154	-1.12554	0.26036	0.523402
Adamts5	221.475	0.559581	0.273863	2.04329	0.0410238	0.220961
Adamts6	34.1568	-0.41061	0.286809	-1.43165	0.152244	NA
Adamts7	595.647	0.555719	0.213611	2.60155	0.00928048	0.112134
Adamts8	26.2277	-0.210667	0.261002	-0.807146	0.419583	NA
Adamts9	209.797	0.673106	0.214654	3.13578	0.00171399	0.0550387
Adamtsl1	95.658	0.327742	0.325135	1.00802	0.313446	0.574797
Adamtsl2	88.4419	0.874672	0.324921	2.69195	0.00710355	0.100562
Adamtsl3	11.283	-0.676566	0.455849	-1.48419	0.137759	NA
Adamtsl4	7.95051	-0.243181	0.517278	-0.470117	0.638271	NA
Adamtsl5	19.4855	0.367672	0.449062	0.818756	0.412926	NA
Adap1	542.98	-0.348276	0.40456	-0.860875	0.389307	0.641085
Adap2	47.3215	-0.0869624	0.340237	-0.255594	0.798265	0.907028
Adar	1331.62	-0.209987	0.145722	-1.44102	0.14958	0.404704
Adarb1	243.874	-0.330788	0.264374	-1.25121	0.210857	0.471288
Adarb2	609.482	-0.290643	0.366971	-0.792004	0.428358	0.670132
Adat1	495.589	0.423699	0.17997	2.35427	0.018559	0.15164
Adat2	233.351	0.228985	0.206559	1.10857	0.267615	0.53073
Adck1	189.262	0.02899	0.270477	0.107181	0.914645	0.964413
Adck2	200.328	0.00945	0.181425	0.0520877	0.958459	0.982316
Adck3	36.4386	-0.273407	0.307537	-0.889023	0.373991	NA
Adck4	217.209	-0.0772047	0.263034	-0.293516	0.769128	0.8911
Adck5	377.996	0.200768	0.2453	0.818458	0.413096	0.659188
Adcy1	1164.57	-0.449698	0.314373	-1.43046	0.152585	0.407552
Adcy2	118.006	-0.527608	0.264478	-1.9949	0.0460535	0.230845
Adcy3	305.642	0.28694	0.233885	1.22685	0.219881	0.480727
Adcy4	242.617	1.03454	0.315319	3.28092	0.0010347	0.0473659
Adcy5	526.74	-0.345967	0.172414	-2.0066	0.0447921	0.228295
Adcy6	690.325	0.281548	0.246785	1.14086	0.253927	0.517037
Adcy7	37.1904	-0.244465	0.305023	-0.801464	0.422863	0.666181
Adcy8	37.0315	-0.727248	0.373477	-1.94724	0.0515061	0.24297
Adcy9	168.363	-0.178531	0.236915	-0.753569	0.451108	0.686706
Adcyap1	232.283	0.460322	0.264529	1.74016	0.0818316	0.300779
Adcyap1r1	289.472	0.115047	0.234945	0.489676	0.624363	0.808027
Add1	1459.01	0.910169	0.394294	2.30835	0.0209795	0.160879
Add2	3077.25	-0.0168757	0.229856	-0.0734189	0.941473	0.976668
Add3	2372.1	0.468346	0.284245	1.64768	0.0994178	0.331122
Adgra1	39.7638	0.00057764	0.384204	0.00150347	0.9988	0.999298
Adgra2	903.717	0.440872	0.311023	1.41749	0.156339	0.412675
Adgra3	2262.94	0.549044	0.265737	2.06612	0.0388174	0.2155
Adgrb1	107.476	-0.123888	0.342903	-0.361291	0.717882	0.864399
Adgrb2	1315.26	0.0979525	0.228456	0.428758	0.668099	0.834118
Adgrb3	1108.88	-0.300468	0.193048	-1.55644	0.119603	0.36262
Adgre1	42.5999	-0.466813	0.44175	-1.05674	0.290632	0.552693
Adgre5	796.368	0.449754	0.273646	1.64356	0.100267	0.332509
Adgrf2	22.9856	-0.495339	0.28907	-1.71356	0.0866093	NA
Adgrf4	8.59885	-0.684584	0.373356	-1.8336	0.066714	NA
Adgrf5	86.569	-0.506339	0.325391	-1.55609	0.119686	0.36274
Adgrg1	1736.6	0.592317	0.256851	2.30607	0.0211068	0.161346
Adgrg2	17.4909	-0.340099	0.435149	-0.781569	0.434468	NA
Adgrg6	41.2388	0.108306	0.378736	0.285967	0.774904	0.894489
Adgrl1	16564.3	0.216103	0.294089	0.734822	0.462448	0.69497
Adgrl2	1547.4	0.0527503	0.301689	0.17485	0.861197	0.94029
Adgrl3	1120.29	-0.611389	0.221251	-2.76333	0.00572156	0.0928935
Adgrl4	129.096	-0.221821	0.265311	-0.836079	0.40311	0.651649
Adgrv1	134.272	-0.546248	0.438424	-1.24594	0.212788	0.47381
Adh1	13.4349	-0.874718	0.520686	-1.67993	0.0929701	NA
Adh5	4881.75	0.306254	0.131222	2.33387	0.0196028	0.155571
Adhfe1	27.5883	-0.662826	0.673283	-0.984468	0.324886	NA
Adi1	305.687	-0.278486	0.170551	-1.63286	0.102499	0.336452
Adipor1	1798.23	0.683851	0.242545	2.81948	0.00481018	0.0863217
Adipor2	614.681	-0.0514356	0.149042	-0.345108	0.730013	0.870843
Adk	706.017	-0.0805863	0.253425	-0.317989	0.750493	0.880932
Adm	17.2285	-0.137685	0.425838	-0.323328	0.746447	NA
Adnp2	109.017	-0.57707	0.386268	-1.49396	0.135185	0.384473
Adora1	32.423	-0.440316	0.334383	-1.3168	0.187906	NA
Adora2a	90.1925	-0.610803	0.293689	-2.07976	0.0375475	0.212025
Adpgk	781.133	0.859027	0.275408	3.1191	0.00181404	0.0560723
Adprh	6.74522	0.118989	0.486219	0.244723	0.806671	NA
Adprhl2	715.429	0.783274	0.255072	3.0708	0.00213487	0.0595611
Adprm	38.367	-0.0955051	0.372972	-0.256065	0.797901	0.907014
Adra1a	13.092	0.00714632	0.375176	0.0190479	0.984803	NA
Adra1b	65.9579	-0.183357	0.433359	-0.423107	0.672217	0.837044
Adra1d	40.4335	-0.862929	0.622514	-1.3862	NA	NA
Adra2a	96.1291	-0.31815	0.373142	-0.852625	0.393867	0.64422
Adra2b	25.4875	0.395927	0.532684	0.743269	0.457319	NA
Adra2c	327.222	-0.413393	0.313967	-1.31668	0.187946	0.44627
Adrb1	19.8449	-1.22987	0.480374	-2.56023	0.0104604	NA
Adrb2	70.4874	0.165675	0.368753	0.449285	0.653226	0.825218
Adrbk1	1266.97	0.00627418	0.158341	0.0396244	0.968393	0.9877
Adrbk2	404.947	-0.441625	0.200396	-2.20376	0.0275409	0.184334
Adsl	808.788	0.551598	0.194972	2.82912	0.00466767	0.0855463
Adss	2060.38	-0.276101	0.20619	-1.33906	0.180552	0.438241
Adssl1	8.29384	0.818755	0.462716	1.76946	0.0768178	NA
Aebp1	806.819	0.475639	0.380409	1.25033	0.211177	0.471752
Aebp2	352.407	-0.479042	0.358168	-1.33748	0.181066	0.438683
Aen	2182.57	0.650046	0.237941	2.73197	0.00629575	0.0965281
Aes	12970.9	0.283143	0.170449	1.66116	0.0966821	0.325503
AF529169	21.3263	-0.912651	0.326861	-2.79216	0.00523568	NA
Afap1	351.323	-0.37212	0.176061	-2.11359	0.0345503	0.204141
Afap1l1	576.264	0.750886	0.307877	2.43891	0.0147315	0.135578
Afap1l2	214.658	0.249585	0.280535	0.889676	0.37364	0.627887
Aff1	101.503	0.11557	0.23815	0.485283	0.627476	0.810091
Aff2	772.274	-0.488081	0.258837	-1.88567	0.0593399	0.258848
Aff3	825.012	0.349692	0.29558	1.18307	0.23678	0.499571
Aff4	1481.48	0.374032	0.331638	1.12783	0.259392	0.522453
Afg3l1	843.478	0.435929	0.18512	2.35485	0.0185303	0.15164
Afg3l2	166.587	-0.108167	0.305498	-0.354069	0.723288	0.867311
Afmid	129.769	0.221753	0.217573	1.01921	0.308102	0.570652
Aftph	754.886	-0.281866	0.262645	-1.07318	0.28319	0.545265
Aga	17.4612	-0.929416	0.339541	-2.73727	0.00619514	NA
Agap1	1192.7	0.492706	0.280823	1.7545	0.079344	0.295776
Agap2	2256.61	0.121872	0.323548	0.376674	0.706416	0.857291
Agap3	1538.77	0.346636	0.253647	1.36661	0.171747	0.430351
Agbl1	9.22869	-0.678572	0.331275	-2.04836	0.0405247	NA
Agbl2	7.13951	0.0128279	0.555475	0.0230936	0.981576	NA
Agbl3	45.0625	-0.929106	0.269327	-3.44973	0.000561139	0.0387776
Agbl4	148.38	0.386312	0.285199	1.35453	0.175567	0.433597
Agbl5	1347.64	-0.308506	0.21851	-1.41186	0.157991	0.415086
Ager	24.1998	0.605662	0.450453	1.34456	0.178767	NA
Agfg1	627.025	-0.418243	0.275222	-1.51966	0.128598	0.375586
Agfg2	190.586	-0.537938	0.263737	-2.03968	0.0413824	0.222094
Aggf1	869.447	0.0535347	0.168784	0.317179	0.751108	0.881239
Agl	169.015	-0.623633	0.302298	-2.06297	0.039115	0.216059
Agmo	23.6168	-0.652566	0.428588	-1.52259	0.12786	NA
Ago1	2364.15	-0.241827	0.240799	-1.00427	0.315249	0.576225
Ago2	2153.75	0.484925	0.160427	3.02272	0.00250518	0.0657084
Ago3	365.8	-0.513064	0.179535	-2.85773	0.00426677	0.0820832
Ago4	7.48084	-0.686593	0.411366	-1.66906	0.0951063	NA
Agpat1	7918.61	0.447883	0.284642	1.5735	0.115604	0.357137
Agpat2	144.946	0.586296	0.278688	2.10377	0.0353985	0.206366
Agpat3	1011.11	-0.0914876	0.156752	-0.583646	0.559459	0.76165
Agpat4	248.813	-0.126256	0.229837	-0.549326	0.582782	0.776875
Agpat5	469.941	-0.274318	0.306469	-0.895092	0.370738	0.62568
Agpat9	9.69088	-0.263936	0.363016	-0.727063	0.467188	NA
Agps	536.02	-0.059528	0.211015	-0.282103	0.777864	0.896345
Agrn	863.126	-0.101328	0.273157	-0.370954	0.710672	0.860184
Agrp	9.86723	0.590224	0.533598	1.10612	0.268674	NA
Agtpbp1	1490.54	-0.510047	0.231748	-2.20087	0.0277453	0.18494
Agtr1a	13.878	-0.0929134	0.345119	-0.269221	0.787759	NA
Agtr2	33.8245	-0.288457	0.363599	-0.79334	0.42758	NA
Agtrap	741.136	0.875694	0.271715	3.22284	0.00126925	0.0498792
Ahctf1	1328.9	-0.0203135	0.161737	-0.125596	0.900052	0.957673
Ahcyl1	9263.47	0.358931	0.212467	1.68935	0.0911524	0.316839
Ahcyl2	531.098	0.0624373	0.244135	0.255749	0.798144	0.907014
Ahdc1	1455.6	0.249844	0.318966	0.783294	0.433454	0.673263
Ahi1	363.363	-0.069846	0.387183	-0.180395	0.856842	0.938223
Ahnak	1123.88	0.564013	0.26205	2.15231	0.0313729	0.195534
Ahnak2	12.7634	-0.855653	0.329142	-2.59965	0.00933192	NA
Ahr	82.7892	-0.173875	0.270925	-0.641782	0.521015	0.73664
Ahrr	67.6295	0.280866	0.223155	1.25861	0.20817	0.467404
Ahsa1	1611.82	0.189096	0.151783	1.24583	0.212828	0.47381
Ahsa2	1669.99	-0.103607	0.154024	-0.672672	0.501156	0.722832
AI182371	18.2736	-0.264451	0.251868	-1.04996	0.293737	NA
AI197445	8.46317	0.246778	0.376991	0.654599	0.512726	NA
AI314180	505.918	-0.795447	0.257312	-3.09137	0.00199237	0.0584755
AI413582	505.842	-0.00953223	0.224742	-0.0424141	0.966169	0.986283
AI429214	133.535	-0.721358	0.389539	-1.85183	0.0640508	0.267603
AI450353	240.592	-0.180713	0.244104	-0.740311	0.459111	0.692712
AI464131	288.209	-0.073405	0.267717	-0.274189	0.78394	0.900249
AI467606	41.3122	0.564763	0.317484	1.77887	0.0752605	0.288725
AI504432	680.443	0.219893	0.248736	0.884041	0.376674	0.630387
AI597479	416.517	0.0106859	0.144491	0.0739557	0.941046	0.976668
AI606473	158.526	-0.711639	0.553145	-1.28653	0.198257	0.45642
AI607873	44.1909	-0.021932	0.402976	-0.0544251	0.956596	0.981514
AI661453	43.7735	0.322883	0.265834	1.2146	0.224517	0.485697
AI837181	243.219	0.611526	0.317496	1.92609	0.0540932	0.248753
AI846148	885.073	0.112379	0.237445	0.473284	0.63601	0.815018
AI854703	92.8276	-0.169489	0.224698	-0.754297	0.450671	0.68664
AI987944	92.2749	-0.48017	0.27637	-1.73741	0.0823141	0.301801
Aif1	92.5684	-0.329372	0.29629	-1.11165	0.266287	0.529928
Aif1l	1385.38	0.378445	0.218678	1.73061	0.0835219	0.303518
Aifm1	328.465	-0.133135	0.145692	-0.913809	0.360817	0.616955
Aifm2	43.2437	0.263996	0.283257	0.932001	0.351336	0.607867
Aifm3	371.952	0.452105	0.267327	1.69121	0.0907973	0.315861
Aig1	834.714	-0.489338	0.201416	-2.42949	0.0151202	0.137223
Aim1	7.25354	-0.50836	0.615598	-0.825798	0.408919	NA
Aim2	52.511	-0.769754	0.401623	-1.91661	0.0552881	0.250555
Aimp1	621.607	-0.410486	0.274068	-1.49775	0.134199	0.383261
Aimp2	90.8734	0.0668404	0.367468	0.181895	0.855666	0.938065
Aip	2039.75	0.697416	0.301789	2.31094	0.0208363	0.160458
Airn	6.07073	0.202637	0.445433	0.454922	0.649166	NA
Ajap1	9.52925	0.185667	0.400596	0.463477	0.643023	NA
Ajuba	701.68	0.521922	0.297834	1.75239	0.0797061	0.296779
Ak1	1212.69	0.0162936	0.210232	0.0775027	0.938224	0.975264
Ak2	386.405	-0.16332	0.229225	-0.712486	0.476164	0.70547
Ak3	1039.21	-0.209582	0.218489	-0.959231	0.337442	0.595446
Ak4	7.38956	0.117908	0.401445	0.29371	0.768979	NA
Ak5	39.285	-0.993215	0.369727	-2.68634	0.00722387	0.101023
Ak6	122.542	-0.0600147	0.346523	-0.173191	0.862501	0.940656
Ak7	128.483	0.633454	0.628136	1.00847	0.31323	0.574732
Ak8	24.0255	0.744263	0.429604	1.73244	0.0831955	NA
Ak9	36.038	0.310673	0.540706	0.574569	0.565583	NA
Akap1	732.388	-0.0109052	0.283393	-0.0384809	0.969304	0.987862
Akap10	165.372	-0.160249	0.19266	-0.831769	0.405539	0.653252
Akap11	614.416	-0.393469	0.217836	-1.80626	0.0708781	0.280761
Akap12	901.844	0.351277	0.213092	1.64848	0.0992546	0.330858
Akap13	473.905	0.281319	0.212192	1.32578	0.184913	0.443554
Akap14	37.0734	0.086184	0.422942	0.203773	0.838531	0.92861
Akap17b	154.25	-0.173155	0.28637	-0.604656	0.545408	0.751263
Akap5	316.426	-0.341286	0.232539	-1.46765	0.142199	0.394878
Akap6	903.409	0.0283719	0.233009	0.121763	0.903086	0.959433
Akap7	457.377	-0.0887343	0.217298	-0.408354	0.683014	0.844273
Akap8	1250.56	1.00101	0.278777	3.59073	0.000329756	0.033799
Akap8l	819.192	-0.179302	0.319219	-0.56169	0.574327	0.770986
Akap9	374.156	-0.668795	0.320084	-2.08943	0.0366688	0.209661
Akip1	470.12	0.362292	0.307742	1.17726	0.239093	0.501972
Akirin1	93.7119	-0.268881	0.31936	-0.841938	0.399823	0.64882
Akirin2	3283.88	-0.017754	0.17537	-0.101237	0.919362	0.966987
Akna	170.803	-0.125849	0.283438	-0.444007	0.657037	0.827375
Akr1a1	8434.97	0.0403686	0.231008	0.17475	0.861276	0.94029
Akr1b10	72.9216	0.238068	0.227508	1.04642	0.295368	0.557655
Akr1b8	108.013	0.242629	0.308292	0.787011	0.431275	0.67146
Akr1c13	9.6218	0.00833896	0.364289	0.0228911	0.981737	NA
Akr1c14	28.3501	-0.271389	0.351968	-0.771061	0.440671	NA
Akr1e1	520.757	0.0928332	0.218	0.42584	0.670225	0.8358
Akr7a5	832.121	0.508799	0.301776	1.68602	0.0917926	0.317874
Akt1	5245.01	-0.0106795	0.176046	-0.060663	0.951628	0.979645
Akt1s1	3990.36	0.838112	0.256904	3.26235	0.00110493	0.0483589
Akt2	105.908	-0.428531	0.231205	-1.85347	0.0638154	0.267129
Akt3	3362.2	0.552913	0.30246	1.82806	0.0675413	0.274784
Aktip	3217.75	0.409353	0.184266	2.22153	0.0263151	0.180794
Alad	463.218	0.0676535	0.187847	0.360153	0.718733	0.86484
Alas1	1647.02	0.740509	0.302449	2.44838	0.0143502	0.134638
Alas2	848.175	0.863744	0.497509	1.73614	0.0825398	0.301907
Alcam	1252.63	0.127071	0.236727	0.536784	0.591417	0.782887
Aldh16a1	106.542	0.528693	0.181317	2.91584	0.00354732	0.0759397
Aldh18a1	1080.73	0.36729	0.177381	2.07063	0.0383934	0.214007
Aldh1a1	22.7432	-0.571731	0.595976	-0.959319	0.337398	NA
Aldh1a2	279.439	-0.289363	0.435408	-0.664579	0.506319	0.726011
Aldh1a3	55.3601	0.146324	0.397249	0.368342	0.712618	0.861044
Aldh1a7	6.88894	-0.222234	0.521388	-0.426236	0.669936	NA
Aldh1b1	146.165	-0.369207	0.262469	-1.40667	0.159525	0.416599
Aldh1l1	235.263	0.5106	0.465983	1.09575	0.273189	0.536039
Aldh1l2	135.218	-0.192841	0.275908	-0.69893	0.484596	0.711117
Aldh2	951.058	-0.251739	0.159495	-1.57835	0.114486	0.355784
Aldh3a2	663.393	0.361312	0.177815	2.03195	0.0421587	0.22398
Aldh3b1	61.9047	0.478401	0.320696	1.49176	0.135762	0.385353
Aldh5a1	153.191	-0.194115	0.22849	-0.849556	0.395572	0.646092
Aldh6a1	287.717	-0.511293	0.204297	-2.5027	0.0123251	0.126841
Aldh7a1	535.003	-0.228931	0.181174	-1.2636	0.206375	0.465288
Aldh9a1	132.39	1.535	0.501887	3.05847	0.00222472	0.060575
Aldoa	2975.34	-0.0442695	0.213488	-0.207363	0.835727	0.92739
Aldoc	2963.23	-0.0963965	0.305529	-0.315507	0.752377	0.881887
Alg1	418.949	0.439702	0.256936	1.71133	0.0870198	0.30834
Alg10b	1418.06	-0.250491	0.22936	-1.09213	0.274776	0.537531
Alg11	511.658	0.670674	0.263794	2.54241	0.011009	0.121267
Alg12	95.9331	0.375765	0.216534	1.73537	0.0826758	0.30191
Alg13	23.2708	-0.100564	0.287175	-0.350182	0.726202	NA
Alg14	605.264	0.295415	0.19893	1.48502	0.137538	0.388221
Alg2	3096.26	0.168402	0.199772	0.842971	0.399245	0.648489
Alg3	1067.98	0.544984	0.224376	2.42888	0.0151455	0.137228
Alg5	485.82	-0.0989138	0.223836	-0.441903	0.65856	0.828158
Alg6	147.002	0.0528052	0.255577	0.206612	0.836313	0.927638
Alg8	343.159	0.586027	0.266232	2.20119	0.0277224	0.18494
Alg9	2405.03	0.553794	0.332614	1.66497	0.0959179	0.323939
Alk	106.822	-0.479202	0.269777	-1.77629	0.0756856	0.289255
Alkbh1	346.659	-0.00569124	0.181296	-0.0313919	0.974957	0.990221
Alkbh2	9.55455	-0.216781	0.347696	-0.623477	0.532971	NA
Alkbh3	104.03	0.346233	0.223631	1.54824	0.121566	0.365532
Alkbh4	9.79178	0.43754	0.427526	1.02342	0.306107	NA
Alkbh5	1264.47	-0.122099	0.161953	-0.753919	0.450898	0.686706
Alkbh6	1476.57	0.061939	0.199408	0.310615	0.756093	0.883929
Alkbh8	1196.81	0.159239	0.185104	0.86027	0.38964	0.641085
Alms1	1553.49	0.413585	0.261261	1.58304	0.113413	0.354645
Alox12	11.9967	0.616887	0.432033	1.42787	0.153329	NA
Alox5	8.36817	0.537335	0.452924	1.18637	0.235476	NA
Alox5ap	61.6837	0.362444	0.32776	1.10582	0.268804	0.532063
Aloxe3	9.93483	-0.498468	0.384841	-1.29526	0.195231	NA
Alpk1	93.617	-0.109922	0.235146	-0.467461	0.64017	0.817555
Alpl	75.7751	-0.123125	0.357516	-0.34439	0.730553	0.87131
Als2	420.129	-0.329658	0.133066	-2.4774	0.0132343	0.130464
Alx1	58.3616	0.250131	0.387697	0.645171	0.518816	0.734842
Alx3	283.483	0.233493	0.416118	0.561122	0.574714	0.771119
Alx4	292.9	0.505974	0.349269	1.44867	0.147431	0.401797
Alyref	6290.46	0.285826	0.224185	1.27496	0.202324	0.460136
Amacr	81.5457	-0.100844	0.148512	-0.679029	0.49712	0.719553
Ambra1	932.348	0.137465	0.338724	0.405832	0.684866	0.845109
Amdhd2	654.915	0.0754338	0.147684	0.510778	0.609506	0.796565
Amer1	452.61	0.430854	0.215179	2.0023	0.0452522	0.229512
Amer2	992.166	-0.504032	0.222978	-2.26046	0.023793	0.172492
Amer3	52.9621	0.714586	0.475039	1.50427	0.132513	0.381276
Amfr	2772.87	-0.161821	0.154081	-1.05024	0.293609	0.555776
Amh	119.954	-0.129466	0.279847	-0.462632	0.643628	0.819364
Amhr2	9.63203	-0.00178877	0.32544	-0.00549646	0.995614	NA
Amigo2	171.382	-0.101097	0.249049	-0.405931	0.684794	0.845109
Amigo3	70.5735	0.114374	0.342973	0.333478	0.738774	0.876075
Ammecr1	320.019	-0.182201	0.263457	-0.691576	0.489204	0.713958
Ammecr1l	785.767	-0.0365015	0.228528	-0.159725	0.873098	0.945972
Amn1	246.016	-0.457164	0.22561	-2.02635	0.0427294	0.224425
Amot	692.485	0.0702262	0.191695	0.366344	0.714108	0.861875
Amotl1	1007.93	0.340795	0.172375	1.97706	0.048035	0.235426
Amotl2	2637.41	0.221911	0.306977	0.722891	0.469747	0.699912
Ampd2	316.275	-0.342622	0.376754	-0.909403	0.363137	0.618774
Ampd3	97.4639	-0.353421	0.349191	-1.01212	0.311483	0.573422
Amph	627.957	-0.527176	0.234909	-2.24417	0.0248216	0.175744
Amt	766.704	0.224221	0.195412	1.14742	0.251206	0.51444
Amy1	44.0587	-0.329161	0.477464	-0.689395	0.490575	0.714988
Amz2	387.32	-0.569882	0.420477	-1.35532	0.175315	0.433592
Anapc1	4392.31	0.541629	0.290415	1.86502	0.0621789	0.263736
Anapc10	771.115	-0.503715	0.38815	-1.29773	0.19438	0.453239
Anapc11	6867.72	0.89589	0.282707	3.16897	0.00152981	0.052999
Anapc13	3648.63	0.577202	0.207601	2.78035	0.00543003	0.0908876
Anapc15	1917.71	0.695646	0.270095	2.57556	0.0100077	0.116348
Anapc16	506.098	0.183683	0.236687	0.776056	0.437716	0.676762
Anapc2	691.292	-0.0977425	0.252602	-0.386943	0.698799	0.852276
Anapc4	2168.16	0.193751	0.209806	0.923477	0.355759	0.612382
Anapc5	3240.75	0.291887	0.203939	1.43124	0.152361	0.407427
Anapc7	1374.05	0.624603	0.195249	3.19901	0.00137902	0.0509059
Angel1	22.7458	-0.303045	0.379249	-0.799067	0.424252	NA
Angel2	877.091	-0.246963	0.311251	-0.793452	0.427515	0.669752
Angpt1	58.4515	-0.434711	0.361376	-1.20293	0.229003	0.490952
Angpt2	16.5081	-0.566207	0.403071	-1.40473	0.160101	NA
Angptl1	8.51745	0.581569	0.368227	1.57937	0.11425	NA
Angptl2	213.243	0.9223	0.337657	2.73147	0.00630523	0.0965281
Angptl4	441.643	0.471532	0.398692	1.1827	0.236929	0.499695
Angptl6	177.066	0.294594	0.203232	1.44955	0.147185	0.401636
Ank	1001.78	-0.344116	0.244085	-1.40982	0.158593	0.415356
Ank1	318.326	-0.0744449	0.321305	-0.231696	0.816774	0.916777
Ank2	3094.18	-0.332741	0.252683	-1.31683	0.187894	0.44627
Ank3	2584.66	-0.236787	0.170087	-1.39215	0.163876	0.42153
Ankdd1a	8.84113	0.362484	0.396213	0.914871	0.360259	NA
Ankef1	16.5802	-0.0655341	0.323049	-0.202861	0.839243	NA
Ankfn1	95.9671	0.293873	0.255832	1.1487	0.250682	0.513754
Ankfy1	572.858	-0.288855	0.197604	-1.46179	0.1438	0.396473
Ankhd1	596.286	0.0765296	0.264653	0.28917	0.772451	0.893156
Ankib1	570.833	-0.0227035	0.161875	-0.140253	0.88846	0.953236
Ankle1	228.31	0.655991	0.288012	2.27765	0.0227475	0.167586
Ankle2	450.426	0.042962	0.190996	0.224937	0.822028	0.9198
Ankmy1	12.8913	0.403071	0.287535	1.40181	0.160971	NA
Ankmy2	163.851	-0.251342	0.305374	-0.823064	0.410472	0.657022
Ankra2	1048.04	-0.0721061	0.242633	-0.297182	0.766328	0.88947
Ankrd10	1747.56	-0.0731312	0.2218	-0.329717	0.741613	0.876803
Ankrd11	829.286	0.0591962	0.204785	0.289066	0.772531	0.893161
Ankrd12	2002.57	-0.0229356	0.196471	-0.116738	0.907068	0.96143
Ankrd13a	928.303	0.493701	0.279709	1.76505	0.0775555	0.292336
Ankrd13b	170.711	-0.164356	0.328207	-0.500769	0.616534	0.801504
Ankrd13c	615.207	-0.585991	0.250351	-2.34068	0.0192488	0.154736
Ankrd13d	324.12	-0.160497	0.208245	-0.770713	0.440877	0.679073
Ankrd16	136.016	-0.269276	0.20081	-1.34095	0.179937	0.437952
Ankrd17	1820.27	0.0468813	0.172075	0.272446	0.785279	0.900795
Ankrd24	109.686	0.162525	0.272999	0.595332	0.551622	0.755834
Ankrd26	36.0537	-0.851664	0.339269	-2.51029	0.012063	NA
Ankrd27	1204.18	0.293152	0.195974	1.49587	0.134687	0.383988
Ankrd28	352.41	-0.233928	0.117259	-1.99497	0.0460458	0.230845
Ankrd29	43.0889	-0.524414	0.382519	-1.37095	0.17039	0.429044
Ankrd34a	29.1983	-0.729059	0.36562	-1.99403	0.0461486	NA
Ankrd34b	30.0478	-0.185309	0.400081	-0.46318	0.643236	NA
Ankrd35	22.2593	-0.387012	0.491969	-0.786661	0.43148	NA
Ankrd37	38.762	-0.0703421	0.238387	-0.295075	0.767936	0.89055
Ankrd39	141.891	0.157989	0.236554	0.667877	0.504212	0.725506
Ankrd40	1288.49	-0.30574	0.256193	-1.1934	0.232714	0.495141
Ankrd42	66.2297	-0.491913	0.326555	-1.50637	0.131972	0.380343
Ankrd44	329.709	-0.587298	0.176739	-3.32297	0.000890634	0.043692
Ankrd45	277.991	-0.459911	0.297804	-1.54434	0.122505	0.366957
Ankrd46	699.739	0.0692558	0.219566	0.315422	0.752441	0.881887
Ankrd49	114.583	-0.513628	0.340588	-1.50806	0.131539	0.379955
Ankrd50	1136.9	0.222816	0.202771	1.09886	0.271831	0.534835
Ankrd52	1112.19	-0.28373	0.307072	-0.923983	0.355495	0.612285
Ankrd54	512.785	0.442862	0.211602	2.0929	0.0363578	0.209312
Ankrd55	34.9	0.0356799	0.33332	0.107044	0.914754	NA
Ankrd6	781.169	0.468428	0.227163	2.06208	0.0392004	0.216059
Ankrd61	19.6746	0.438594	0.355182	1.23484	0.216889	NA
Ankrd63	18.5628	-1.9258	0.567143	-3.39561	0.000684752	NA
Ankrd66	57.8178	0.840984	0.711738	1.18159	0.237368	0.500263
Ankrd9	71.6761	-0.136788	0.313017	-0.437	0.662112	0.831121
Anks1	2474.25	0.498344	0.214127	2.32733	0.0199476	0.157357
Anks1b	424.64	-0.718057	0.31925	-2.2492	0.0244997	0.174868
Anks3	133.195	0.157901	0.197016	0.801461	0.422865	0.666181
Ankzf1	76.8902	0.109829	0.266294	0.412434	0.680021	0.841983
Anln	313.018	-0.231689	0.280984	-0.824563	0.40962	0.656401
Ano1	279.209	0.934939	0.307346	3.04197	0.00235032	0.0628365
Ano10	516.962	-0.0292048	0.171759	-0.170033	0.864984	0.941468
Ano3	22.56	-0.840808	0.391251	-2.14902	0.0316325	NA
Ano4	46.603	-0.937902	0.303296	-3.09236	0.00198569	0.0584755
Ano5	22.3173	-0.589905	0.294753	-2.00135	0.0453544	NA
Ano6	256.501	-0.0242922	0.175008	-0.138806	0.889603	0.953942
Ano8	974.277	-0.348896	0.250637	-1.39204	0.163911	0.42153
Anp32a	6923.72	-0.068313	0.314819	-0.216991	0.828215	0.92344
Anp32e	2033.11	0.0376645	0.562273	0.0669862	0.946593	0.978044
Anpep	50.2299	-0.250919	0.420543	-0.596654	0.550738	0.755172
Antxr1	539.406	-0.219007	0.264785	-0.827111	0.408174	0.655732
Antxr2	60.7204	-0.540926	0.312284	-1.73216	0.0832449	0.302916
Anxa1	61.6416	0.227585	0.449559	0.506241	0.612688	0.798867
Anxa2	1835.68	0.627618	0.233117	2.69228	0.00709647	0.100562
Anxa3	101.937	-0.287236	0.358789	-0.80057	0.423381	0.666723
Anxa4	301.766	0.115648	0.276597	0.41811	0.675867	0.839117
Anxa5	605.978	0.498836	0.22058	2.26148	0.0237297	0.172244
Anxa6	1339.29	0.472894	0.257513	1.83639	0.0663003	0.272038
Anxa7	418.117	0.438541	0.211686	2.07166	0.0382976	0.213675
Anxa9	22.7084	0.0947416	0.265517	0.35682	0.721227	NA
Aoah	13.7682	1.11784	0.560839	1.99316	0.0462443	NA
Aoc2	254.562	0.679883	0.279864	2.42934	0.0151265	0.137223
Aox4	12.7989	-1.00628	0.395036	-2.54732	0.0108554	NA
Ap1ar	635.159	0.180396	0.193081	0.934303	0.350147	0.606896
Ap1b1	1820.52	0.0352207	0.161765	0.217728	0.827641	0.923099
Ap1g1	630.038	-0.36249	0.241366	-1.50182	0.133143	0.382158
Ap1g2	124.338	-0.173188	0.203988	-0.849012	0.395875	0.646408
Ap1m1	7061.02	0.467328	0.163021	2.86668	0.00414802	0.0807531
Ap1s1	1517.56	-0.138054	0.13248	-1.04208	0.297376	0.559415
Ap1s2	438.172	-0.964509	0.527693	-1.82778	0.0675819	0.274784
Ap2a1	6405	0.000292268	0.187806	0.00155622	0.998758	0.999298
Ap2a2	1512.12	-0.358444	0.18751	-1.91159	0.0559282	0.251746
Ap2b1	6605.14	-0.0045085	0.393155	-0.0114675	0.99085	0.9965
Ap2m1	12452.9	0.433251	0.263419	1.64472	0.100027	0.332029
Ap2s1	3111.83	0.0909279	0.226676	0.401136	0.68832	0.84677
Ap3b1	1091.46	0.454515	0.23741	1.91447	0.0555598	0.251087
Ap3b2	934.631	-0.434816	0.265733	-1.63629	0.101778	0.335204
Ap3m2	368.027	-0.209716	0.254286	-0.824726	0.409527	0.656401
Ap3s2	3624.75	0.382445	0.199788	1.91426	0.0555873	0.251087
Ap4e1	475.206	-0.30968	0.215925	-1.4342	0.151515	0.406761
Ap4m1	491.444	-0.0579495	0.1794	-0.323018	0.746682	0.879189
Ap4s1	518.975	0.231432	0.247058	0.936752	0.348886	0.605938
Ap5b1	109.38	0.196676	0.254167	0.773807	0.439045	0.677664
Ap5m1	136.459	-0.518571	0.321342	-1.61377	0.106578	0.343893
Ap5s1	132.972	0.541652	0.168559	3.21343	0.00131158	0.0499148
Ap5z1	588.207	0.624813	0.288673	2.16443	0.0304313	0.19348
Apaf1	349.992	-0.0878354	0.244731	-0.358906	0.719666	0.8654
Apba1	2389.69	-0.274353	0.263995	-1.03923	0.298696	0.560625
Apba2	6331.69	0.0328012	0.197521	0.166064	0.868106	0.943442
Apba3	622.645	0.474977	0.175757	2.70246	0.0068828	0.100448
Apbb1	3614.13	0.189434	0.199118	0.951367	0.341418	0.59907
Apbb1ip	39.911	-0.295924	0.261563	-1.13137	0.257901	0.521316
Apbb2	352.167	-0.211457	0.230576	-0.917079	0.359101	0.614893
Apbb3	504.519	0.331856	0.2207	1.50365	0.132671	0.381359
Apc	3512.97	-0.557151	0.210043	-2.65255	0.00798855	0.104657
Apc2	4553	0.321877	0.272642	1.18058	0.237768	0.500483
Apcdd1	8855.15	0.369596	0.265297	1.39314	0.163577	0.421432
Apeh	164.345	-0.337453	0.309635	-1.08984	0.275783	0.538613
Apex1	83.0161	-0.0941041	0.41947	-0.22434	0.822493	0.919875
Apex2	636.879	-0.0556202	0.234489	-0.237198	0.812503	0.915114
Aph1b	682.693	-0.0115575	0.232079	-0.0497999	0.960282	0.983332
Aph1c	29.9361	0.141598	0.262612	0.53919	0.589755	NA
Api5	995.855	0.219481	0.165899	1.32298	0.185843	0.444375
Apip	505.036	-0.432273	0.329317	-1.31264	0.189305	0.447802
Apitd1	183.307	0.278862	0.407105	0.684987	0.493352	0.716914
Aplf	285.36	0.231497	0.175423	1.31965	0.186952	0.445297
Apln	109.935	0.320902	0.247474	1.29671	0.19473	0.453371
Aplnr	384.739	0.169854	0.317753	0.534547	0.592963	0.784313
Aplp1	2963.56	-0.246412	0.281129	-0.876509	0.380753	0.633624
Aplp2	2063.73	-0.27579	0.238107	-1.15826	0.246758	0.510559
Apmap	132.939	-0.833668	0.387092	-2.15367	0.031266	0.195177
Apoa1bp	2410.33	0.326041	0.235224	1.38609	0.16572	0.42313
Apoa2	82.7864	0.35991	0.306468	1.17438	0.240243	0.503359
Apobec1	17.5017	-0.712215	0.331822	-2.14638	0.0318426	NA
Apobec3	69.8839	-0.295138	0.191053	-1.5448	0.122395	0.366832
Apobr	19.1066	-0.0138426	0.522599	-0.026488	0.978868	NA
Apoc1	38.2447	-0.32868	0.356811	-0.921162	0.356966	0.613298
Apod	2020.15	-0.343944	0.372606	-0.923076	0.355968	0.612474
Apoe	319.096	-0.147823	0.414999	-0.356202	0.72169	0.86656
Apol7d	6.51356	0.167303	0.39444	0.424152	0.671455	NA
Apom	23.7219	-0.295207	0.320994	-0.919663	0.357749	NA
Apool	460.284	0.234785	0.178003	1.31899	0.187171	0.445568
Apopt1	227.961	0.590567	0.393523	1.50072	0.133429	0.382578
App	830.707	-0.0536533	0.400051	-0.134116	0.893311	0.955121
Appbp2	997.729	-0.128328	0.185973	-0.690036	0.490171	0.714753
Appl1	1115.05	-0.531013	0.265788	-1.99788	0.0457297	0.230246
Appl2	529.316	-0.53548	0.317233	-1.68797	0.0914172	0.317046
Aprt	1409.8	0.343349	0.279308	1.22929	0.218964	0.480145
Aptx	39.4864	-0.189872	0.353228	-0.537535	0.590898	0.782593
Aqp1	196.272	0.871177	0.551541	1.57953	0.114214	0.355685
Aqp11	376.01	-0.0952013	0.222523	-0.427828	0.668777	0.834611
Aqp3	12.5915	0.285223	0.552142	0.516575	0.605453	NA
Aqp4	41.0821	-2.51648	0.709077	-3.54895	NA	NA
Aqp9	7.82971	0.0873272	0.440014	0.198465	0.842682	NA
Aqr	944.024	-0.13678	0.208394	-0.656353	0.511597	0.729226
Ar	8.33558	-0.368896	0.590602	-0.62461	0.532227	NA
Araf	2321.9	0.190373	0.199338	0.955025	0.339565	0.597385
Arap1	255.9	0.381155	0.229129	1.6635	0.0962127	0.324471
Arap2	43.3637	-0.954276	0.32721	-2.91641	0.0035409	0.0759397
Arap3	49.251	-0.136328	0.409216	-0.333144	0.739026	0.876198
Arc	106.98	-0.13041	0.45315	-0.287785	0.773511	0.893758
Arcn1	939.791	-0.217874	0.351055	-0.620628	0.534845	0.745169
Arel1	857.272	-0.267521	0.186058	-1.43784	0.15048	0.405245
Arf1	6685.46	0.309571	0.163817	1.88973	0.058794	0.257896
Arf2	416.448	0.0099138	0.177965	0.0557064	0.955576	0.981368
Arf3	2320.26	-0.147878	0.19416	-0.761629	0.446281	0.683602
Arf4	3943.39	0.335882	0.257949	1.30213	0.192872	0.451239
Arf5	1546.66	0.213994	0.159759	1.33948	0.180413	0.438241
Arfgap1	1379.06	-0.0384833	0.202794	-0.189765	0.849493	0.934451
Arfgap3	656.707	0.678244	0.263663	2.57239	0.0101	0.116782
Arfgef1	550.809	-0.610687	0.262611	-2.32545	0.0200481	0.157729
Arfgef2	200.754	-0.337525	0.245292	-1.37601	0.168818	0.42736
Arfgef3	152.352	-0.815922	0.396602	-2.05728	0.039659	0.21727
Arfip2	355.531	0.266778	0.276698	0.964151	0.33497	0.593277
Arfrp1	171.028	0.351611	0.231308	1.5201	0.128486	0.375358
Arg2	110.761	-0.355028	0.318894	-1.11331	0.265575	0.529046
Arglu1	1041.36	-0.851642	0.300082	-2.83803	0.00453926	0.08474
Arhgap1	5745.48	0.256009	0.243233	1.05253	0.292558	0.554795
Arhgap10	341.738	-0.13853	0.16403	-0.844542	0.398367	0.648106
Arhgap11a	1157.41	-0.64536	0.282	-2.28851	0.0221078	0.164411
Arhgap12	384.19	-0.507898	0.252315	-2.01295	0.0441195	0.226975
Arhgap15	27.8365	-0.47153	0.34601	-1.36276	0.172958	NA
Arhgap17	843.792	0.186597	0.162019	1.15169	0.249447	0.512824
Arhgap18	392.887	-0.41151	0.270274	-1.52257	0.127867	0.374881
Arhgap19	362.157	-0.122565	0.249778	-0.490696	0.623642	0.807635
Arhgap20	87.7446	-0.865814	0.392582	-2.20544	0.0274236	0.184023
Arhgap21	1628.71	-0.480095	0.216005	-2.22261	0.0262418	0.180496
Arhgap22	23.376	0.0610215	0.354774	0.172001	0.863437	NA
Arhgap23	550.119	-0.434133	0.272355	-1.594	0.110936	0.351268
Arhgap24	294.11	0.292301	0.361679	0.808179	0.418988	0.663907
Arhgap25	53.3617	0.157905	0.276046	0.572023	0.567307	0.767243
Arhgap26	494.928	-0.101328	0.323255	-0.313461	0.75393	0.882853
Arhgap27	131.02	0.517036	0.244807	2.11201	0.0346852	0.204438
Arhgap28	29.774	-0.592002	0.390498	-1.51602	0.129515	NA
Arhgap29	469.681	0.033446	0.294217	0.113678	0.909493	0.962909
Arhgap30	80.2645	0.307325	0.331013	0.928435	0.353182	0.609722
Arhgap31	449.716	0.863645	0.287713	3.00176	0.00268423	0.0664979
Arhgap32	700.198	-0.239517	0.212335	-1.12802	0.259312	0.522453
Arhgap33	2026.27	-0.00638123	0.262467	-0.0243126	0.980603	0.992537
Arhgap33os	7.70628	-0.324619	0.702428	-0.462139	0.643982	NA
Arhgap35	3210.93	-0.0708134	0.221384	-0.319867	0.749069	0.879983
Arhgap36	7.9637	0.423141	0.50985	0.829932	0.406577	NA
Arhgap39	1225.05	0.570828	0.2688	2.12361	0.0337025	0.20155
Arhgap4	80.8064	0.145364	0.298699	0.486657	0.626501	0.809465
Arhgap42	228.612	-0.111304	0.214574	-0.518722	0.603954	0.791848
Arhgap44	337.584	-0.419975	0.280314	-1.49823	0.134072	0.383261
Arhgap5	627.622	-0.356739	0.403606	-0.883881	0.376761	0.630442
Arhgap6	21.9256	-0.67584	0.362728	-1.86321	0.062432	NA
Arhgap8	6.93672	0.125537	0.431632	0.290842	0.771172	NA
Arhgap9	8.39515	0.118603	0.424249	0.279561	0.779814	NA
Arhgdia	9681.57	0.56815	0.217596	2.61102	0.00902714	0.110887
Arhgdib	728.859	0.335188	0.253068	1.3245	0.185338	0.443674
Arhgdig	404.371	-0.692978	0.322593	-2.14815	0.0317021	0.196214
Arhgef1	1159.78	0.577354	0.335637	1.72017	0.0854006	0.306369
Arhgef10	220.3	0.0529423	0.160915	0.329008	0.74215	0.877241
Arhgef10l	753.962	-0.0275696	0.160648	-0.171615	0.86374	0.94103
Arhgef11	400.712	0.426957	0.288911	1.47782	0.139456	0.391531
Arhgef12	439.035	-0.206622	0.333582	-0.619404	0.53565	0.745908
Arhgef15	175.926	0.212648	0.3134	0.678519	0.497443	0.71976
Arhgef17	694.519	0.252976	0.217313	1.16411	0.24438	0.508064
Arhgef18	684.245	-0.0182259	0.236045	-0.0772135	0.938454	0.975264
Arhgef19	18.4878	0.685694	0.359733	1.90612	0.0566351	NA
Arhgef2	1256.81	-0.197903	0.170915	-1.1579	0.246905	0.510559
Arhgef25	272.163	-0.105126	0.298675	-0.351974	0.724858	0.868198
Arhgef26	464.422	0.360372	0.338162	1.06568	0.286569	0.548314
Arhgef28	99.7048	0.187704	0.327373	0.573364	0.566398	0.767084
Arhgef3	13.7027	-0.814242	0.377863	-2.15486	0.0311726	NA
Arhgef37	28.6471	0.0869894	0.266039	0.32698	0.743683	NA
Arhgef39	276.116	0.435347	0.331032	1.31512	0.188468	0.447036
Arhgef4	164.74	0.13351	0.307481	0.434206	0.664139	0.83233
Arhgef40	386.7	0.056694	0.184383	0.307479	0.758478	0.88536
Arhgef5	151.956	0.141533	0.254804	0.555456	0.578583	0.774305
Arhgef6	271.418	0.360518	0.331284	1.08824	0.276487	0.539506
Arhgef7	1960.42	-0.104711	0.23562	-0.444408	0.656748	0.827288
Arhgef9	613.25	0.0280658	0.306326	0.0916207	0.926999	0.970614
Arid1a	4533.55	0.420631	0.224333	1.87503	0.0607882	0.261694
Arid1b	706.018	-0.526189	0.220366	-2.38779	0.0169498	0.145014
Arid2	593.235	-0.237326	0.253228	-0.937203	0.348654	0.605889
Arid3a	5.21136	-0.426047	0.481058	-0.885646	0.375808	NA
Arid3b	225.61	-0.254341	0.137233	-1.85336	0.0638309	0.267129
Arid3c	5.56106	0.438375	0.462968	0.94688	0.3437	NA
Arid4a	478.375	-0.328707	0.201931	-1.62782	0.103563	0.338254
Arid4b	4711.44	0.67923	0.311525	2.18034	0.0292324	0.189456
Arid5a	45.5432	0.319735	0.254098	1.25831	0.208279	0.46747
Arid5b	277.757	-0.643945	0.316468	-2.03479	0.0418724	0.223136
Arih1	524.836	-0.718634	0.232144	-3.09564	0.00196388	0.0584755
Arih2	414.92	-0.357328	0.313664	-1.13921	0.254617	0.517595
Arl1	765.786	-0.316296	0.294614	-1.07359	0.283005	0.545265
Arl10	1726.37	0.527521	0.270965	1.94682	0.0515561	0.243015
Arl11	8.6605	0.85237	0.305163	2.79316	0.00521956	NA
Arl13b	374.429	-0.0778918	0.248632	-0.313281	0.754067	0.882856
Arl14ep	85.7747	-0.476045	0.234086	-2.03364	0.0419882	0.223502
Arl15	706.556	0.0586795	0.156173	0.375734	0.707114	0.857814
Arl16	407.147	-0.0832062	0.17562	-0.473785	0.635653	0.814963
Arl2	1702.44	0.0408073	0.242234	0.168462	0.866219	0.942292
Arl2bp	3309.76	-0.11345	0.204445	-0.554915	0.578953	0.774537
Arl3	5732.98	0.104666	0.206892	0.505899	0.612928	0.799092
Arl4a	1883.61	0.412927	0.386555	1.06822	0.285419	0.547533
Arl4c	1385.39	0.0545047	0.181585	0.300161	0.764054	0.888577
Arl4d	468.834	-0.0272919	0.288368	-0.0946427	0.924599	0.969717
Arl5a	1119.27	-0.0252708	0.233678	-0.108143	0.913882	0.963987
Arl5b	856.421	-0.127894	0.194874	-0.656291	0.511637	0.729226
Arl5c	49.9086	0.144858	0.303319	0.477577	0.632951	0.813706
Arl6	145.325	-0.356804	0.28475	-1.25304	0.21019	0.470776
Arl6ip1	7445.68	0.34402	0.211862	1.6238	0.104419	0.339397
Arl6ip4	218.381	-0.0152773	0.212801	-0.0717914	0.942768	0.976784
Arl6ip5	4303.27	0.0153266	0.153176	0.100059	0.920298	0.96711
Arl6ip6	1174.34	0.260138	0.280603	0.927067	0.353892	0.610769
Arl8a	2179.82	-0.2198	0.239554	-0.917537	0.358861	0.614767
Arl8b	1850.36	0.20004	0.171994	1.16307	0.244802	0.508585
Armc1	904.86	0.426059	0.22711	1.876	0.0606547	0.261399
Armc10	163.373	-0.131406	0.596133	-0.220431	0.825535	0.921854
Armc2	22.6046	-0.29144	0.370752	-0.786076	0.431823	NA
Armc3	27.9684	-0.194282	0.376784	-0.515633	0.606111	NA
Armc4	8.15954	0.497923	0.783378	0.635609	0.525031	NA
Armc5	507.445	0.0877169	0.195404	0.448899	0.653504	0.825257
Armc6	407.231	-0.035876	0.195477	-0.18353	0.854382	0.937005
Armc7	76.853	0.203729	0.23332	0.873173	0.382569	0.63566
Armc8	1826.5	-0.113619	0.241003	-0.47144	0.637326	0.816046
Armc9	834.585	0.175272	0.148959	1.17665	0.239336	0.502146
Armcx1	345.813	-0.471685	0.228715	-2.06233	0.0391767	0.216059
Armcx2	1528.92	-0.257727	0.328247	-0.785162	0.432358	0.672349
Armcx3	1165.45	0.203553	0.192625	1.05673	0.290635	0.552693
Armcx4	366.7	-0.0730076	0.187312	-0.389766	0.69671	0.851255
Armcx6	426.319	0.445976	0.213276	2.09107	0.0365216	0.209401
Armt1	223.152	-0.363438	0.281592	-1.29065	0.196824	0.455298
Arnt	266.798	-0.0316664	0.312679	-0.101274	0.919333	0.966987
Arnt2	1384.11	0.167501	0.296162	0.565573	0.571684	0.769605
Arntl	97.9806	-0.210737	0.211227	-0.99768	0.318435	0.578661
Arntl2	6.57471	-0.531695	0.547724	-0.970735	0.33168	NA
Arpc1a	1283.75	0.301581	0.270844	1.11349	0.265499	0.528984
Arpc1b	58.2521	0.0458824	0.385618	0.118984	0.905288	0.9607
Arpc2	5435.12	-0.386872	0.189339	-2.04328	0.0410248	0.220961
Arpc3	11554.8	0.343485	0.181578	1.89167	0.058535	0.257386
Arpc4	1663.34	-0.279588	0.205832	-1.35833	0.174358	0.432039
Arpc5	2428.56	0.207548	0.23675	0.876654	0.380674	0.633624
Arpc5l	1128.02	-0.178217	0.216425	-0.823455	0.410249	0.656899
Arpin	744.219	0.226122	0.151645	1.49113	0.135928	0.385565
Arpp19	947.9	-0.670675	0.287075	-2.33624	0.019479	0.15518
Arpp21	960.409	-0.675579	0.325702	-2.07422	0.0380589	0.212891
Arrb1	1339.54	0.119398	0.228127	0.523386	0.600705	0.790043
Arrb2	431.521	0.432148	0.216431	1.9967	0.0458578	0.230498
Arrdc1	99.0703	-0.0788121	0.333422	-0.236374	0.813143	0.91541
Arrdc2	198.252	0.435326	0.287843	1.51237	0.130439	0.378577
Arrdc3	1218.24	-0.115125	0.156614	-0.735088	0.462286	0.694964
Arrdc4	537.412	0.241065	0.221035	1.09062	0.27544	0.538196
Arsa	647.228	-0.0254603	0.184667	-0.137871	0.890342	0.954301
Arsb	511.738	0.124897	0.206766	0.604049	0.545811	0.751465
Arsg	108.238	0.407218	0.396606	1.02676	0.304535	0.567082
Arsi	185.545	0.560024	0.361264	1.55018	0.121099	0.364777
Arsk	378.46	0.0294328	0.213834	0.137644	0.890522	0.954324
Art1	7.07021	-0.315029	0.35818	-0.879528	0.379115	NA
Art3	23.7945	-0.0988377	0.336748	-0.293506	0.769135	NA
Art4	7.68244	0.0427178	0.543783	0.0785567	0.937385	NA
Arv1	119.818	0.418357	0.292113	1.43218	0.152093	0.407397
Arvcf	2829.51	0.919629	0.270686	3.39741	0.000680273	0.0418687
Arx	811.343	-0.0180577	0.336244	-0.0537042	0.957171	0.981722
Arxes1	30.0704	-0.758979	0.447195	-1.6972	0.0896588	NA
Arxes2	710.934	-0.315995	0.467693	-0.675646	0.499265	0.721676
As3mt	214.666	0.127838	0.229518	0.556985	0.577538	0.773432
Asah1	426.652	-0.0296534	0.261453	-0.113418	0.909699	0.962909
Asah2	37.71	-0.109102	0.296156	-0.368394	0.712579	0.861044
Asap1	688.378	0.0730934	0.201523	0.362705	0.716826	0.863816
Asap2	679.493	-0.156126	0.205242	-0.760696	0.446838	0.683975
Asap3	470.803	0.51436	0.208593	2.46585	0.0136688	0.132604
Asb1	588.819	0.435317	0.234332	1.85769	0.0632127	0.266124
Asb10	10.3382	0.816974	0.523894	1.55943	0.118895	NA
Asb13	290.688	-0.145441	0.240813	-0.603957	0.545872	0.751465
Asb18	28.1047	-0.132481	0.424956	-0.311751	0.75523	NA
Asb2	8.27564	-0.346486	0.42691	-0.811616	0.417012	NA
Asb3	821.068	0.072464	0.15983	0.453382	0.650274	0.823381
Asb4	752.346	-0.0446712	0.289488	-0.154311	0.877364	0.947711
Asb5	9.18516	0.11485	0.401474	0.286071	0.774824	NA
Asb6	218.495	-0.15647	0.284073	-0.550811	0.581763	0.776046
Asb7	430.661	0.421063	0.174993	2.40616	0.016121	0.141217
Asb8	876.44	1.00635	0.367	2.74209	0.00610494	0.0952999
Ascc1	677.288	0.168472	0.241394	0.697913	0.485232	0.711438
Ascc2	313.053	-0.290518	0.41605	-0.698277	0.485004	0.711432
Ascc3	189.28	-0.427794	0.200856	-2.12986	0.0331832	0.200231
Ascl1	9385.3	0.710193	0.277261	2.56146	0.0104233	0.118296
Ascl2	13.2784	0.0926904	0.357781	0.25907	0.795581	NA
Ascl4	26.2768	-0.044389	0.42807	-0.103696	0.917411	NA
Asf1a	737.579	-0.129689	0.235789	-0.55002	0.582305	0.776648
Asf1b	601.163	0.53175	0.212163	2.50633	0.0121993	0.126597
Asgr1	24.8278	0.225653	0.443043	0.509325	0.610525	NA
Ash1l	1353.9	-0.0793286	0.150266	-0.527923	0.597553	0.787913
Ash2l	1701.39	0.172326	0.174088	0.98988	0.322233	0.582148
Asic1	578.102	-0.761747	0.258411	-2.94781	0.00320034	0.0721726
Asic2	220.477	-0.659985	0.46884	-1.4077	0.159221	0.416233
Asic4	265.589	1.72942	0.627004	2.75822	NA	NA
Asl	440.389	0.393556	0.146384	2.68852	0.007177	0.100779
Asna1	2319.73	0.373157	0.231122	1.61455	0.106409	0.343561
Asns	111.949	-0.373235	0.289614	-1.28873	0.197491	0.455989
Aspa	6.09063	-1.03292	0.581354	-1.77674	0.0756108	NA
Aspdh	48.1574	0.0521967	0.287784	0.181375	0.856073	0.938093
Asph	2808.35	0.0456589	0.205817	0.221842	0.824437	0.921264
Asphd1	295.897	0.271709	0.317565	0.855599	0.39222	0.642944
Asphd2	254.496	0.135604	0.204773	0.662217	0.507832	0.727043
Aspm	982.42	0.00283108	0.300099	0.00943384	0.992473	0.997442
Aspscr1	831.783	0.372956	0.207757	1.79515	0.0726292	0.283976
Asrgl1	176.804	-0.386061	0.386967	-0.99766	0.318444	0.578661
Aste1	541.069	0.556831	0.257194	2.16502	0.030386	0.19348
Astn1	3762.8	0.239531	0.22473	1.06586	0.286486	0.548314
Astn2	516.603	0.313567	0.310649	1.0094	0.312785	0.574659
Asun	487.874	-0.363804	0.287458	-1.26559	0.205659	0.464325
Asxl1	494.769	0.319339	0.223851	1.42657	0.153704	0.409451
Asxl2	670.567	0.27092	0.193729	1.39845	0.161978	0.419045
Asxl3	875.104	0.0845194	0.221859	0.38096	0.703233	0.855125
Atad1	2913.18	-0.1604	0.178507	-0.898562	0.368886	0.623712
Atad2	448.968	0.321023	0.35242	0.910909	0.362343	0.618044
Atad2b	390.736	-0.360732	0.271973	-1.32635	0.184724	0.443387
Atad3a	1384.66	0.259971	0.245171	1.06036	0.288979	0.550962
Atad3aos	19.6341	0.409256	0.304572	1.34371	0.179043	NA
Atad5	553.735	0.459557	0.241667	1.90161	0.0572216	0.254206
Atat1	2141.79	-0.0525944	0.179217	-0.293467	0.769165	0.8911
Atcay	1162.17	0.102681	0.227059	0.452223	0.651108	0.823961
Ate1	382.23	0.00551891	0.19336	0.0285421	0.97723	0.991068
Atf1	513.769	-0.2414	0.240651	-1.00311	0.315806	0.576709
Atf2	908.698	-0.569971	0.279839	-2.03678	0.0416724	0.222661
Atf3	31.0028	-0.00289108	0.252468	-0.0114513	0.990863	NA
Atf4	7021.86	0.559872	0.189254	2.95831	0.00309336	0.0713949
Atf5	61.3932	0.0466866	0.370427	0.126035	0.899705	0.957668
Atf6	379.318	-0.368523	0.140759	-2.61811	0.00884186	0.109825
Atf6b	644.468	0.0154567	0.351269	0.0440025	0.964902	0.98568
Atf7ip	7334.03	0.0913747	0.32223	0.28357	0.77674	0.895574
Atg10	66.6209	0.508365	0.296221	1.71617	0.0861311	0.307406
Atg101	150.509	0.133754	0.338062	0.39565	0.692363	0.848896
Atg12	470.951	0.0034112	0.232822	0.0146516	0.98831	0.995301
Atg13	216.193	-0.0746568	0.284499	-0.262415	0.793002	0.904154
Atg14	385.765	0.434825	0.207205	2.09852	0.035859	0.208127
Atg16l1	748.04	-0.256429	0.232509	-1.10288	0.270079	0.533254
Atg16l2	129.397	0.331911	0.210968	1.57327	0.115655	0.357137
Atg2a	1041.37	0.482907	0.237764	2.03103	0.0422516	0.22398
Atg2b	929.647	-0.234816	0.181626	-1.29285	0.196062	0.454247
Atg3	216.036	-0.653446	0.332557	-1.96491	0.0494243	0.238276
Atg4b	819.06	0.381459	0.206519	1.84709	0.0647338	0.269447
Atg4c	248.192	0.0409734	0.21062	0.194537	0.845756	0.93213
Atg4d	616.458	0.451079	0.28182	1.60059	0.109468	0.34904
Atg5	323.327	-0.296144	0.253283	-1.16922	0.242315	0.505818
Atg7	748.467	-0.0660402	0.1424	-0.463766	0.642815	0.819158
Atg9a	270.063	-0.577264	0.332579	-1.73572	0.0826134	0.301907
Atg9b	19.3344	-0.206916	0.463466	-0.446453	0.65527	NA
Athl1	358.546	0.661656	0.239978	2.75716	0.00583066	0.0935513
Atic	812.463	-0.0201058	0.227304	-0.0884535	0.929516	0.971319
Atl1	1041.83	-0.630876	0.276299	-2.28331	0.0224122	0.165552
Atl2	761.567	-0.0931003	0.228103	-0.40815	0.683164	0.844273
Atl3	801.789	-0.160216	0.192439	-0.832553	0.405097	0.652985
Atm	586.729	-0.0133613	0.174255	-0.0766766	0.938881	0.975363
Atmin	197.773	-0.427747	0.230268	-1.85761	0.0632249	0.266124
Atoh1	11.1356	1.70575	0.693293	2.46035	0.01388	NA
Atoh8	169.661	0.43106	0.16817	2.56324	0.01037	0.11817
Atox1	1752.06	0.317443	0.306834	1.03458	0.300867	0.563179
Atp10a	36.4804	-0.25945	0.275663	-0.941185	0.34661	NA
Atp10b	11.8402	0.31602	0.479791	0.658661	0.510113	NA
Atp10d	95.8554	0.24705	0.263192	0.938667	0.347902	0.605472
Atp11a	321.285	-0.659768	0.30769	-2.14426	0.0320119	0.196922
Atp11b	217.266	-0.894265	0.308506	-2.8987	0.00374716	0.0778802
Atp11c	208.391	-0.261602	0.270226	-0.968088	0.333001	0.591028
Atp13a1	715.728	0.520124	0.25014	2.07933	0.0375867	0.212025
Atp13a2	867.52	0.313997	0.270018	1.16287	0.244881	0.508659
Atp13a3	1003.23	-0.00160329	0.17258	-0.0092901	0.992588	0.997442
Atp1a1	2665.16	-0.131319	0.251641	-0.52185	0.601775	0.790745
Atp1a2	5872.7	0.510036	0.340833	1.49644	0.134539	0.383988
Atp1a3	18826.1	-0.40964	0.321555	-1.27393	0.202687	0.460784
Atp1b1	1728.13	-0.966871	0.327337	-2.95375	NA	NA
Atp1b2	1607.32	-0.0373515	0.278528	-0.134103	0.893321	0.955121
Atp1b3	1899.27	0.0844908	0.157416	0.536734	0.591451	0.782887
Atp2a2	3981	-0.062412	0.167954	-0.371602	0.710189	0.859868
Atp2a3	19.593	-0.29665	0.343525	-0.863547	0.387837	NA
Atp2b1	434.465	-0.421554	0.210895	-1.99888	0.0456215	0.230014
Atp2b2	1051.14	-0.720517	0.276512	-2.60573	0.00916775	0.111456
Atp2b3	259.754	0.0247386	0.296613	0.0834035	0.933531	0.973076
Atp2b4	934.183	0.125572	0.264405	0.474923	0.634842	0.814718
Atp2c1	580.313	-0.627183	0.265626	-2.36115	0.0182182	0.150865
Atp5a1	13958.7	-0.0803967	0.187064	-0.429782	0.667354	0.833579
Atp5b	9481.91	0.0556415	0.13489	0.412496	0.679976	0.841983
Atp5c1	3024.44	0.435456	0.160871	2.70687	0.00679209	0.100105
Atp5d	1226.5	0.570122	0.211903	2.69049	0.00713477	0.100611
Atp5e	1433.3	-0.320077	0.348332	-0.918885	0.358156	0.61436
Atp5g3	12015.8	0.38618	0.197789	1.95248	0.0508807	0.241566
Atp5j	3949.84	0.0475834	0.297509	0.159939	0.872929	0.945972
Atp5j2	10859	-0.0453262	0.258794	-0.175144	0.860966	0.940222
Atp5k	3816.69	-0.314618	0.225139	-1.39744	0.162282	0.419363
Atp5o	5780.82	0.411299	0.231014	1.78041	0.0750092	0.28811
Atp5s	171.745	-0.290605	0.228764	-1.27033	0.203969	0.462098
Atp5sl	178.966	0.0750757	0.158794	0.472788	0.636365	0.815185
Atp6ap1	823.18	-0.385354	0.210745	-1.82853	0.06747	0.274644
Atp6ap1l	26.2364	-0.898721	0.425963	-2.10986	0.0348708	NA
Atp6ap2	812.108	-0.744388	0.229257	-3.24696	0.00116645	0.0494066
Atp6v0a1	2834.6	-0.11075	0.166485	-0.665224	0.505907	0.725875
Atp6v0a2	310.53	0.105913	0.255678	0.414243	0.678696	0.841137
Atp6v0b	2382.2	-0.25441	0.208412	-1.22071	0.222197	0.483111
Atp6v0d1	516.649	-0.392523	0.335479	-1.17004	0.241986	0.505403
Atp6v0e	560.157	-0.322215	0.237254	-1.3581	0.174431	0.432039
Atp6v0e2	7227	-0.14839	0.247979	-0.598399	0.549574	0.754801
Atp6v1a	762.672	-0.362999	0.282031	-1.28709	0.198063	0.456363
Atp6v1b2	2304.06	0.598788	0.372427	1.6078	0.107879	0.346472
Atp6v1c1	240.157	0.0239193	0.20445	0.116994	0.906865	0.96143
Atp6v1c2	7.8151	0.274392	0.424599	0.646239	0.518125	NA
Atp6v1d	618.719	-0.387845	0.226547	-1.71198	0.0868995	0.308329
Atp6v1e1	1805.47	0.507672	0.319966	1.58664	0.112594	0.353737
Atp6v1f	1688.68	0.414532	0.288153	1.43858	0.150268	0.404963
Atp6v1g2	284.834	-0.742677	0.368509	-2.01536	0.0438671	0.226168
Atp6v1h	265.811	-0.927053	0.31186	-2.97266	0.00295235	0.0696366
Atp7a	1009.64	0.0530333	0.191517	0.276912	0.781848	0.898844
Atp7b	86.3507	0.000377104	0.180208	0.00209261	0.99833	0.999007
Atp8a1	986.158	-0.321144	0.182545	-1.75925	0.0785342	0.294069
Atp8a2	819.996	-1.05317	0.25003	-4.21217	2.52925179839717e-05	0.0157306
Atp8b1	10.031	-0.789622	0.376762	-2.09581	0.0360992	NA
Atp8b2	612.025	0.0109044	0.199716	0.0545996	0.956457	0.981514
Atp9a	2361.74	-0.243893	0.226995	-1.07444	0.282625	0.545181
Atp9b	499.417	-0.272408	0.192057	-1.41837	0.156083	0.412675
Atpaf2	14.6703	-0.398461	0.46173	-0.862974	0.388152	NA
Atr	369.886	-0.437109	0.23401	-1.86791	0.0617746	0.263002
Atraid	475.356	-0.202507	0.354007	-0.572043	0.567293	0.767243
Atrn	864.979	-0.0350492	0.172161	-0.203584	0.838679	0.92861
Atrnl1	562.115	-0.686877	0.249924	-2.74835	0.00598966	0.0947405
Atrx	1559.82	-0.187562	0.166669	-1.12536	0.260438	0.523402
Atxn1	273.932	-0.89591	0.299484	-2.99152	0.00277594	0.0679158
Atxn10	10893.6	0.228355	0.197309	1.15735	0.247131	0.510639
Atxn1l	78.9011	-0.179121	0.301363	-0.594368	0.552266	0.756301
Atxn2	671.902	-0.225177	0.231749	-0.97164	0.33123	0.589439
Atxn3	312.86	-0.208155	0.245366	-0.848342	0.396247	0.646569
Atxn7	286.511	0.0242193	0.185657	0.130452	0.896209	0.95608
Atxn7l1	396.626	-0.394932	0.158126	-2.49758	0.0125045	0.12781
Atxn7l2	857.682	-0.0336458	0.136757	-0.246027	0.805662	0.910966
Atxn7l3	6743.87	0.186795	0.24795	0.753357	0.451235	0.686706
Atxn7l3b	3119.34	-0.365512	0.201948	-1.80993	0.0703064	0.279505
AU019823	587.818	-0.055058	0.245003	-0.224724	0.822194	0.9198
AU021092	116.711	0.17374	0.263426	0.659538	0.50955	0.728272
AU022252	469.172	0.231127	0.138245	1.67187	0.0945504	0.321557
AU022751	49.404	-1.02396	0.379546	-2.69786	0.00697869	0.100479
AU040320	571.698	-0.101855	0.241959	-0.420959	0.673785	0.838005
AU041133	153.228	0.0918996	0.261578	0.351328	0.725342	0.868514
Auh	239.018	-0.257951	0.202818	-1.27183	0.203433	0.46159
Aunip	43.9737	-0.237682	0.293143	-0.810806	0.417477	0.662013
Aup1	2433.69	0.127083	0.168627	0.753635	0.451069	0.686706
Aurka	1316.5	0.70628	0.236991	2.9802	0.00288063	0.0687685
Aurkaip1	65.3523	0.434873	0.284189	1.53023	0.125961	0.371744
Aurkb	1165.51	0.965235	0.255427	3.77891	0.000157514	0.0269263
Auts2	620.903	-0.224711	0.274402	-0.818912	0.412837	0.659167
AV039307	33.7087	-0.350144	0.283849	-1.23356	0.217368	NA
Aven	62.3168	0.0888515	0.247155	0.359498	0.719223	0.865116
Avl9	1062.91	0.296436	0.222515	1.33221	0.182792	0.440826
Avp	9.05567	-1.14415	1.00327	-1.14042	0.254112	NA
Avpi1	92.1777	0.215706	0.285377	0.755861	0.449733	0.68591
Avpr1a	46.7389	-0.362459	0.387457	-0.93548	0.349541	0.606472
AW011738	87.3173	-0.235608	0.318628	-0.739445	0.459637	0.693024
AW121686	6.69707	-0.749717	0.424569	-1.76583	0.0774245	NA
AW146154	15.0657	-0.636401	0.338329	-1.88101	0.0599701	NA
AW209491	421.851	0.388198	0.185975	2.08736	0.0368556	0.210296
AW495222	17.0057	0.805893	0.388472	2.07452	0.038031	NA
AW549542	6.23722	-0.201003	0.550508	-0.365123	0.71502	NA
AW549877	1016.84	0.115521	0.272145	0.424484	0.671213	0.836503
AW551984	292.936	-0.132133	0.361438	-0.365575	0.714682	0.862216
AW554918	742.358	-0.0774748	0.197008	-0.393257	0.69413	0.850018
Axin1	1050.07	0.362239	0.197717	1.83211	0.0669356	0.27333
Axin2	3062.5	0.34387	0.19273	1.7842	0.0743904	0.286831
Axl	362.544	0.197937	0.245866	0.805061	0.420785	0.664722
AY074887	47.5722	-0.480065	0.353396	-1.35843	0.174326	0.432039
AY702102	7.45141	-0.508356	0.676264	-0.751712	0.452224	NA
AY761185	13.2979	-1.15197	0.614839	-1.87361	0.0609836	NA
Azi2	1204.58	0.210343	0.130192	1.61564	0.106173	0.343175
Azin1	2440.45	-0.324081	0.199059	-1.62806	0.103512	0.338198
Azin2	184.266	0.198334	0.172769	1.14797	0.250979	0.514186
B130006D01Rik	105.098	-0.364559	0.33653	-1.08329	0.27868	0.541549
B130024G19Rik	403.107	-0.521174	0.273452	-1.90591	0.0566623	0.25334
B130055M24Rik	24.9067	0.59839	0.241574	2.47704	0.0132476	NA
B230118H07Rik	191.623	-0.273521	0.195012	-1.40258	0.160741	0.418203
B230119M05Rik	53.1822	0.0110768	0.214216	0.0517086	0.958761	0.982456
B230208H11Rik	11.491	-0.248137	0.355221	-0.698543	0.484838	NA
B230209E15Rik	19.254	-1.44781	0.495078	-2.92441	0.00345114	NA
B230216N24Rik	7.53003	0.0506838	0.393668	0.128747	0.897558	NA
B230217C12Rik	1067.8	0.435405	0.354162	1.2294	0.218923	0.480145
B230217O12Rik	10.3975	-0.45135	0.313186	-1.44115	0.149541	NA
B230219D22Rik	3244.08	0.504136	0.244253	2.06399	0.0390187	0.215961
B230307C23Rik	9.56182	0.0228604	0.366164	0.0624322	0.950219	NA
B230311B06Rik	13.6043	-0.239294	0.338909	-0.706071	0.480144	NA
B230317F23Rik	7.09279	-0.90674	0.513913	-1.76439	0.0776671	NA
B230354K17Rik	78.7528	0.291407	0.218549	1.33337	0.18241	0.440289
B230369F24Rik	28.0133	-0.720017	0.529195	-1.36059	0.173644	NA
B2m	1991.02	0.250369	0.319601	0.783379	0.433404	0.673263
B330016D10Rik	205.562	-0.173157	0.233306	-0.742188	0.457973	0.692026
B3galnt1	1803.75	0.259462	0.162516	1.59653	0.11037	0.350981
B3galnt2	310.858	-0.0552967	0.159804	-0.346028	0.729321	0.870633
B3galt4	155.406	-0.0285078	0.18778	-0.151815	0.879333	0.94861
B3galt6	50.2717	-0.615375	0.32444	-1.89673	0.0578636	0.255556
B3gat1	5051.39	0.190809	0.242916	0.785495	0.432164	0.672134
B3gat2	365.695	0.0868867	0.297577	0.29198	0.770302	0.891718
B3gat3	1173.03	-0.0696485	0.168838	-0.412517	0.67996	0.841983
B3glct	192.051	-0.315901	0.247581	-1.27595	0.201974	0.460008
B3gnt4	5.37014	-0.197842	0.463308	-0.42702	0.669365	NA
B3gnt5	275.73	0.198103	0.379856	0.521522	0.602003	0.790782
B3gnt8	43.406	-0.463275	0.369499	-1.25379	0.209918	0.470286
B3gnt9	123.989	-0.375637	0.286117	-1.31288	0.189223	0.447746
B3gntl1	71.3611	0.283138	0.208459	1.35824	0.174388	0.432039
B430306N03Rik	11.3841	0.535547	0.369351	1.44997	0.147068	NA
B430319G15Rik	27.401	-0.60909	0.369921	-1.64654	0.0996522	NA
B4galnt1	1075	0.130803	0.236171	0.553848	0.579683	0.774886
B4galnt3	8.15197	0.0590762	0.323312	0.182722	0.855016	NA
B4galnt4	2702.58	0.37754	0.247158	1.52753	0.12663	0.373071
B4galt1	401.508	0.174031	0.238681	0.729137	0.465918	0.696931
B4galt2	1508.34	-0.011133	0.213341	-0.0521841	0.958382	0.982316
B4galt3	591.218	0.786617	0.393159	2.00076	0.0454178	0.22995
B4galt4	342.85	-0.0973485	0.167116	-0.582521	0.560216	0.762417
B4galt5	415.438	0.239816	0.272258	0.88084	0.378405	0.631749
B4galt6	727.946	0.330185	0.219687	1.50298	0.132845	0.381629
B4galt7	460.426	-0.343827	0.205197	-1.67559	0.093818	0.320604
B4gat1	207.75	-0.182026	0.169674	-1.0728	0.283361	0.545265
B630019K06Rik	137.335	0.0424766	0.402601	0.105505	0.915975	0.965315
B930041F14Rik	117.296	-0.123591	0.262482	-0.470854	0.637745	0.816317
B930059L03Rik	117.43	-0.386709	0.284343	-1.36001	0.173826	0.431826
B930095G15Rik	752.098	-0.729294	0.184556	-3.95162	7.76243983791835e-05	0.0206128
B9d1	238.637	1.20617	0.307265	3.92551	8.65445956871149e-05	0.0206128
B9d1os	202.135	0.326326	0.331288	0.98502	0.324614	0.583683
B9d2	145.461	0.269537	0.322572	0.835586	0.403388	0.651769
Baalc	142.93	-0.797089	0.327062	-2.43712	0.0148049	0.135852
Babam1	2126.09	0.198603	0.235249	0.844223	0.398545	0.648106
Bace1	494.509	-0.281438	0.282416	-0.996539	0.318988	0.578941
Bace2	58.2632	-0.0548261	0.340506	-0.161014	0.872082	0.945623
Bach1	676.769	0.0203132	0.216789	0.0937005	0.925347	0.969811
Bach2	1460.42	-0.315011	0.340516	-0.925098	0.354915	0.611848
Bad	291.964	0.378622	0.188239	2.01139	0.0442847	0.227349
Bag1	355.662	-0.395317	0.277646	-1.42382	0.154499	0.410735
Bag4	933.469	0.571193	0.295435	1.9334	0.0531875	0.24735
Bag5	65.0187	-0.0117245	0.163712	-0.0716166	0.942907	0.976784
Bag6	8373.93	0.0910207	0.149179	0.610143	0.541767	0.748899
Bahcc1	2036.06	0.152218	0.230234	0.661142	0.508521	0.727505
Bahd1	246.13	-0.0300379	0.190695	-0.157518	0.874837	0.946872
Baiap2	395.99	0.207914	0.283377	0.733699	0.463132	0.695228
Baiap2l1	9.89995	-0.323613	0.579482	-0.558452	0.576536	NA
Baiap2l2	29.792	-0.389158	0.31238	-1.24578	0.212844	NA
Baiap3	14.686	-0.327427	0.407063	-0.804365	0.421186	NA
Bak1	893.172	0.713182	0.275433	2.58931	0.00961672	0.114212
Bambi	86.6788	-0.243859	0.256149	-0.952019	0.341087	0.598905
Bambi-ps1	30.9998	0.370789	0.490512	0.755923	0.449696	NA
Banf1	9775.12	0.95676	0.266752	3.5867	0.000334887	0.033799
Bank1	16.6537	0.157282	0.360478	0.436314	0.662609	NA
Banp	806.105	0.00724837	0.18991	0.0381674	0.969554	0.987862
Bap1	2336.61	0.354213	0.176431	2.00766	0.0446796	0.228181
Bard1	117.893	-0.208987	0.35058	-0.596119	0.551096	0.75548
Barhl2	424.67	0.36673	0.390993	0.937945	0.348273	0.60576
Barx2	39.318	-0.456459	0.326318	-1.39882	0.161868	0.419045
Basp1	29029.1	0.416439	0.248134	1.67828	0.0932923	0.320289
Batf	28.0889	0.713021	0.364112	1.95824	0.0502014	NA
Batf3	6.36873	0.172873	0.437412	0.395217	0.692683	NA
Bax	3359.21	0.412242	0.296593	1.38993	0.164551	0.422442
Baz1a	426.303	0.8453	0.287286	2.94236	0.00325719	0.0724599
Baz1b	2822.63	0.0591806	0.258471	0.228964	0.818897	0.918121
Baz2a	1360.2	-0.0857156	0.204614	-0.418914	0.675279	0.838747
Baz2b	760.237	0.405395	0.277954	1.45849	0.144704	0.397596
BB557941	10.2634	-0.0555461	0.291262	-0.190708	0.848754	NA
Bbc3	68.0675	-0.0356163	0.234087	-0.15215	0.879069	0.948585
Bbip1	3186.26	0.0962363	0.148846	0.646548	0.517925	0.734644
Bbof1	10.2294	-0.551171	0.331036	-1.66499	0.0959151	NA
Bbs1	599.071	0.267259	0.221273	1.20782	0.227115	0.488113
Bbs10	7.31833	-0.437328	0.453679	-0.963959	0.335066	NA
Bbs2	278.719	-0.19972	0.180119	-1.10882	0.267507	0.53073
Bbs4	1014.53	0.25786	0.280608	0.918934	0.35813	0.61436
Bbs5	88.2879	0.108412	0.26614	0.407349	0.683752	0.844824
Bbs7	188.121	-0.0943542	0.176668	-0.534077	0.593288	0.784491
Bbs9	479.441	0.256054	0.323315	0.791965	0.428381	0.670132
Bbx	1299.05	0.123723	0.155498	0.795656	0.426232	0.668895
BC002059	47.9614	-0.317612	0.33584	-0.945726	0.344289	0.602124
BC003331	280.621	-0.213773	0.227401	-0.940071	0.347181	0.604396
BC003965	10.6083	0.0514902	0.442918	0.116252	0.907453	NA
BC004004	683.51	-0.100866	0.242531	-0.41589	0.677491	0.840291
BC005537	1275.68	-0.576375	0.306678	-1.87941	0.0601884	0.260149
BC005561	5.61018	0.237039	0.507364	0.467197	0.640359	NA
BC005624	2013.55	0.450191	0.184	2.44669	0.0144175	0.134895
BC017158	319.187	0.029289	0.217324	0.134771	0.892793	0.955121
BC017643	527.382	-0.0202554	0.148259	-0.136621	0.89133	0.95463
BC020402	193.83	0.321833	0.246207	1.30716	0.191157	0.449988
BC022687	84.2147	0.153415	0.220889	0.694536	0.487346	0.712832
BC023829	157.854	-0.019831	0.207341	-0.0956442	0.923803	0.969415
BC024139	130.372	0.799948	0.443398	1.80413	0.0712107	0.281531
BC024978	430.981	0.260815	0.193944	1.34479	0.178693	0.437005
BC026585	243.475	-0.127596	0.220704	-0.57813	0.563177	0.764773
BC029214	187.276	-0.0414158	0.218291	-0.189728	0.849523	0.934451
BC029722	270.942	0.152334	0.221088	0.689021	0.49081	0.715154
BC030336	1743.48	0.389442	0.194908	1.99808	0.0457079	0.230235
BC030867	201.574	0.652337	0.256529	2.54293	0.0109926	0.121267
BC031181	1449.54	-0.151639	0.283209	-0.535434	0.59235	0.783677
BC031361	219.739	-0.105982	0.164008	-0.646201	0.518149	0.734786
BC034090	383.479	0.575013	0.235168	2.44512	0.0144805	0.135376
BC035044	12.3861	0.0815689	0.316346	0.257847	0.796525	NA
BC037034	4002.22	0.0584753	0.184754	0.316504	0.75162	0.881665
BC037704	21.9127	-0.371595	0.411599	-0.902809	0.366627	NA
BC039771	8.67735	0.0298597	0.285235	0.104685	0.916626	NA
BC048403	193.192	0.42932	0.272887	1.57325	0.115661	0.357137
BC048507	16.5749	-0.946928	0.751207	-1.26054	0.207474	NA
BC048609	19.1616	-0.243749	0.540944	-0.450599	0.652278	NA
BC051226	44.8847	-0.137789	0.251578	-0.5477	0.583898	0.777719
BC052040	510.243	0.675572	0.260007	2.59828	0.00936911	0.112629
BC055324	343.025	0.177509	0.318391	0.55752	0.577172	0.773117
BC064078	49.6683	0.361135	0.494036	0.73099	0.464785	0.696478
BC065397	531.676	0.520282	0.295444	1.76102	0.0782357	0.293589
BC067074	9.38542	-0.862181	0.41158	-2.09481	0.0361882	NA
BC068281	50.1179	-0.0701949	0.234688	-0.299099	0.764865	0.889042
Bcam	606.566	1.49619	0.367641	4.06972	4.70706515366838e-05	0.0194994
Bcan	313.733	-0.42849	0.404477	-1.05937	0.289431	0.551469
Bcap29	155.537	-0.458823	0.274351	-1.6724	0.0944464	0.321557
Bcap31	339.257	-0.496603	0.232758	-2.13355	0.0328793	0.200069
Bcar1	413.722	0.0450842	0.207825	0.216934	0.82826	0.92344
Bcar3	147.548	0.407632	0.210337	1.938	0.0526237	0.245399
Bcas1	33.5883	0.188398	0.562843	0.334726	0.737832	NA
Bcas2	7815.42	0.396709	0.290756	1.3644	0.172441	0.431506
Bcas3	944.783	0.109502	0.248587	0.440497	0.659577	0.82882
Bcat1	1499.31	0.25391	0.210832	1.20432	0.228464	0.489975
Bcat2	356.907	0.226834	0.224724	1.00939	0.31279	0.574659
Bccip	1540.46	0.111061	0.164087	0.676841	0.498507	0.721035
Bcdin3d	51.663	0.185199	0.286418	0.646606	0.517887	0.734644
Bche	84.8516	-0.194415	0.280979	-0.691919	0.488988	0.713732
Bckdha	546.145	0.381732	0.202389	1.88613	0.0592777	0.258768
Bckdhb	495.698	-0.0649428	0.217742	-0.298256	0.765508	0.889182
Bckdk	1192.28	0.318179	0.164095	1.939	0.0525018	0.245399
Bcl10	343.346	0.289904	0.166567	1.74047	0.0817773	0.300718
Bcl11a	3849.03	0.139102	0.300833	0.462391	0.643801	0.819364
Bcl11b	3615.44	0.519527	0.435938	1.19174	0.233362	0.49571
Bcl2	391.34	0.214293	0.209004	1.0253	0.30522	0.567639
Bcl2l1	1960.73	0.195549	0.289951	0.67442	0.500044	0.722109
Bcl2l11	181.503	0.353891	0.322663	1.09678	0.272736	0.535726
Bcl2l12	829.265	0.935298	0.266582	3.50848	0.000450673	0.0362286
Bcl2l13	955.23	0.529848	0.216095	2.45192	0.0142097	0.13455
Bcl3	78.1134	0.0349465	0.396581	0.0881195	0.929782	0.971319
Bcl6	127.664	-0.324636	0.367479	-0.883413	0.377013	0.630686
Bcl6b	482.291	0.500126	0.275709	1.81397	0.0696831	0.27865
Bcl7a	6461.91	0.146568	0.277232	0.528683	0.597026	0.78757
Bcl7b	805.005	0.205461	0.257199	0.79884	0.424383	0.66774
Bcl9	13937.3	0.422817	0.237416	1.78091	0.0749266	0.28811
Bcl9l	932.902	0.166153	0.277975	0.597727	0.550022	0.75491
Bclaf1	1603.19	-0.437465	0.230007	-1.90196	0.0571761	0.254117
Bcor	1011.94	0.0750255	0.229232	0.32729	0.743448	0.87794
Bcorl1	1327.74	0.400739	0.191265	2.0952	0.0361532	0.208707
Bcr	836.781	-0.300389	0.171132	-1.75531	0.0792069	0.295357
Bcs1l	551.859	0.61393	0.208727	2.94131	0.00326827	0.0724599
Bdh1	1271.86	0.234913	0.2821	0.832728	0.404998	0.652942
Bdh2	10.5656	-0.269665	0.406954	-0.662643	0.507559	NA
Bdkrb1	8.32913	-0.64465	0.492534	-1.30884	NA	NA
Bdkrb2	10.2591	0.562974	0.358481	1.57044	0.116312	NA
Bdp1	480.224	-0.206411	0.167083	-1.23538	0.21669	0.477493
Bean1	191.737	0.234825	0.414853	0.566044	0.571364	0.769605
Becn1	1159.85	-0.34019	0.187024	-1.81897	0.0689162	0.27719
Begain	947.773	0.456692	0.283703	1.60975	0.107451	0.345605
Bend3	48.322	-0.652663	0.360952	-1.80817	0.07058	0.279821
Bend4	234.738	0.0999444	0.161908	0.61729	0.537043	0.746346
Bend5	630.897	0.109977	0.225287	0.488163	0.625435	0.808883
Bend6	695.745	-0.373964	0.255498	-1.46366	0.143286	0.396257
Bend7	71.213	-0.21358	0.292578	-0.729992	0.465395	0.696748
Best1	22.8466	-0.241611	0.219226	-1.10211	0.270414	NA
Best3	8.70147	0.255455	0.364043	0.701716	0.482856	NA
Bet1	490.945	0.284656	0.25548	1.1142	0.265193	0.528728
Bex2	4569.26	0.31181	0.193247	1.61354	0.106628	0.343893
Bfar	698.148	0.123252	0.181215	0.680144	0.496414	0.71924
Bfsp1	9.21622	0.229421	0.389988	0.588277	0.556346	NA
Bgn	1326.67	0.170614	0.293793	0.580731	0.561422	0.763025
Bhlha9	9.27518	-0.30357	0.560486	-0.541618	NA	NA
Bhlhb9	1067.81	0.047551	0.23624	0.201282	0.840478	0.929781
Bhlhe22	1059.37	-0.76014	0.378981	-2.00574	0.0448835	0.228454
Bhlhe40	258.476	-0.047264	0.286627	-0.164897	0.869025	0.943442
Bicc1	178.576	0.0358892	0.315676	0.11369	0.909484	0.962909
Bicd1	2449.89	0.212252	0.266956	0.79508	0.426567	0.669155
Bicd2	1810.06	0.725422	0.257401	2.81826	0.00482852	0.0863217
Bid	79.1545	-0.346455	0.206154	-1.68057	0.0928473	0.319318
Bik	31.3735	0.24766	0.247933	0.9989	0.317843	NA
Bin1	2388.78	0.362082	0.204901	1.76711	0.0772106	0.291894
Bin2	23.8796	-0.369474	0.347037	-1.06466	0.287032	NA
Bin3	438.432	0.108433	0.240487	0.450888	0.65207	0.82456
Birc2	636.49	0.0207316	0.138748	0.149419	0.881223	0.949691
Birc3	24.2162	-0.0338964	0.424893	-0.0797764	0.936415	NA
Birc5	3833.81	1.09748	0.228145	4.81042	1.50612555092204e-06	0.00889894
Birc6	3889.55	0.492212	0.178738	2.75381	0.00589058	0.0939393
Bivm	143.206	-0.19372	0.299998	-0.645738	0.518449	0.734842
Blm	490.875	0.504629	0.203138	2.48417	0.0129853	0.129164
Blmh	503.911	-0.209322	0.162637	-1.28705	0.198078	0.456363
Blnk	34.7395	-0.074011	0.334125	-0.221507	0.824698	NA
Bloc1s4	21.1837	-0.54856	0.470801	-1.16516	0.243953	NA
Bloc1s5	313.478	-0.4089	0.268033	-1.52556	0.12712	0.374048
Bloc1s6	1900.63	0.108467	0.271344	0.39974	0.689348	0.847308
Blvra	99.3968	-0.400977	0.248859	-1.61126	0.107123	0.345015
Blvrb	383.129	0.517067	0.345731	1.49558	0.134764	0.383988
Blzf1	362.631	-0.109157	0.221496	-0.492816	0.622143	0.806567
Bmf	113.471	-0.433314	0.260461	-1.66364	0.0961838	0.324466
Bmi1	1235.85	-0.154509	0.194494	-0.794414	0.426955	0.669456
Bmp1	624.065	-0.00848446	0.213254	-0.0397857	0.968264	0.987654
Bmp15	11.48	0.998847	0.396572	2.5187	0.0117787	NA
Bmp2	37.3459	-0.140231	0.315993	-0.44378	0.657202	0.827375
Bmp2k	279.616	-0.377235	0.226272	-1.66717	0.0954801	0.323199
Bmp3	176.214	-0.113703	0.316903	-0.358795	0.719749	0.865412
Bmp4	49.8887	-0.091116	0.376509	-0.242002	0.808779	0.91318
Bmp5	637.183	0.708383	0.366553	1.93255	0.0532917	0.247445
Bmp6	990.918	0.130902	0.353457	0.370348	0.711123	0.860387
Bmp7	2360.11	0.555383	0.318011	1.74643	0.0807367	0.298799
Bmp8b	7.02642	0.0997948	0.372753	0.267724	0.788912	NA
Bmper	208.115	-0.495046	0.326887	-1.51442	0.129918	0.377772
Bmpr1a	600.84	0.0663265	0.245848	0.269786	0.787325	0.901448
Bmpr1b	122.245	-0.215382	0.281614	-0.764813	0.444383	0.682072
Bmpr2	2291.16	-0.0983232	0.203692	-0.482706	0.629305	0.81087
Bms1	1788.8	0.0591289	0.196895	0.300306	0.763944	0.888536
Bmt2	202.61	-0.14218	0.202389	-0.70251	0.482361	0.708985
Bmx	25.9918	0.59215	0.51151	1.15765	0.247006	NA
Bmyc	376.911	-0.655083	0.408612	-1.60319	0.108893	0.348157
Bnc2	255.767	1.07554	0.38185	2.81664	0.00485284	0.0863644
Bnip1	159.946	-0.092511	0.196847	-0.469964	0.638381	0.816688
Bnip2	605.82	0.159161	0.157074	1.01329	0.310924	0.572571
Bnip3	171.768	0.704113	0.459905	1.531	0.12577	0.371385
Boc	836.019	0.731519	0.248993	2.93791	0.00330432	0.073122
Bod1	702.223	0.0582023	0.271932	0.214033	0.830521	0.92472
Bod1l	453.455	-0.300186	0.166617	-1.80165	0.0715999	0.28222
Bok	260.903	0.3038	0.235771	1.28854	0.197558	0.455989
Bola1	33.2799	0.12779	0.262815	0.486237	0.626799	NA
Bola2	5207.66	1.10041	0.263977	4.16859	3.06495463196544e-05	0.0167478
Bola3	659.399	-0.216342	0.288154	-0.750786	0.452782	0.688363
Bop1	1336.06	0.245327	0.177992	1.37831	0.168108	0.426188
Bora	181.219	-0.436335	0.309228	-1.41105	0.158231	0.415238
Borcs5	100.358	-0.206242	0.210329	-0.980567	0.326806	0.586019
Borcs6	405.335	0.276571	0.2006	1.37872	0.167981	0.426188
Borcs7	303.817	-0.199032	0.178352	-1.11595	0.264444	0.528217
Borcs8	1961.02	0.614268	0.199645	3.07679	0.0020924	0.0592947
Bpgm	626.847	0.232485	0.216001	1.07632	0.281786	0.544643
Bphl	616.027	1.0194	0.298387	3.41637	0.000634628	0.0407446
Bpnt1	261.045	-0.628079	0.280729	-2.23731	0.0252659	0.177719
Bptf	2301.56	0.695792	0.25635	2.71423	0.00664307	0.0988679
Braf	325.034	-0.284906	0.463887	-0.61417	0.539103	0.747071
Brap	781.896	-0.0567318	0.189968	-0.298639	0.765216	0.889053
Brat1	464.973	0.129941	0.246432	0.52729	0.597992	0.788229
Brca1	187.765	0.05948	0.301803	0.197083	0.843763	0.930975
Brca2	390.471	0.270466	0.264751	1.02159	0.306977	0.569385
Brcc3	442.712	-0.174388	0.211519	-0.824456	0.409681	0.656401
Brd1	1073.34	0.069064	0.187632	0.368082	0.712812	0.861102
Brd2	287.921	-0.701513	0.296675	-2.36458	0.0180505	0.149791
Brd3	7821.14	0.452721	0.286841	1.5783	0.114496	0.355784
Brd4	571.386	-0.128754	0.265702	-0.484581	0.627974	0.810091
Brd7	1553.72	-0.254697	0.216518	-1.17633	0.239463	0.50217
Brd8	129.359	-0.423618	0.286883	-1.47662	0.139777	0.391872
Brd9	535.836	0.172638	0.206426	0.836318	0.402976	0.651539
Bre	944.987	-0.143894	0.18256	-0.788202	0.430579	0.671171
Brf1	1252.5	0.367907	0.213675	1.72181	0.0851048	0.305784
Brf2	316.968	0.591859	0.241081	2.45502	0.0140878	0.134495
Bri3	30.7697	-0.221	0.57695	-0.383048	0.701684	NA
Bri3bp	205.582	0.135157	0.236403	0.571722	0.56751	0.767243
Brinp1	429.202	-0.519056	0.31795	-1.63251	0.102572	0.336505
Brinp2	127.436	-1.07995	0.285347	-3.78469	0.000153903	0.0267452
Brinp3	178.858	-0.525962	0.302359	-1.73953	0.0819419	0.300903
Brip1	91.4851	0.0566796	0.320561	0.176814	0.859655	0.939448
Brip1os	937.275	0.135879	0.18851	0.720805	0.471029	0.701292
Brix1	528.423	-0.255925	0.25589	-1.00013	0.317246	0.577712
Brk1	3182.58	-0.286558	0.232198	-1.23411	0.217162	0.478146
Brms1	627.088	0.576862	0.203438	2.83556	0.00457454	0.0847674
Brms1l	524.381	-0.20076	0.167872	-1.19591	0.231731	0.493936
Brpf1	1177.5	0.660041	0.244875	2.69542	0.00703003	0.100479
Brsk1	48.5885	-0.203381	0.643715	-0.315949	0.752041	0.881742
Brsk2	507.32	0.179924	0.344987	0.521538	0.601992	0.790782
Brwd1	1983.93	-0.00752801	0.305	-0.024682	0.980309	0.992537
Brwd3	767.592	0.0750293	0.204586	0.366738	0.713815	0.861608
Bscl2	966.291	0.201982	0.196881	1.02591	0.304935	0.567283
Bsdc1	335.737	-0.0899118	0.276224	-0.325503	0.744801	0.87849
Bsg	8692.23	0.155848	0.261109	0.596868	0.550596	0.755064
Bsn	115.557	-0.143188	0.504779	-0.283665	0.776667	0.895574
Bst1	5.56666	0.33851	0.47757	0.708818	0.478437	NA
Bst2	239.828	0.567174	0.277558	2.04344	0.0410087	0.220961
Bsx	32.7059	0.699247	0.644404	1.08511	0.277874	NA
Btaf1	198.583	-0.562044	0.322091	-1.74498	0.0809876	0.299259
Btbd1	31.3232	-0.174623	0.234766	-0.743818	0.456986	NA
Btbd10	246.662	-0.277253	0.225836	-1.22768	0.219569	0.480401
Btbd11	127.898	-0.278128	0.26415	-1.05292	0.29238	0.554672
Btbd17	373.04	0.857338	0.265093	3.2341	0.00122026	0.0498792
Btbd19	25.3977	0.611067	0.292406	2.08979	0.0366368	NA
Btbd2	3500.96	0.804355	0.228611	3.51845	0.000434075	0.0362286
Btbd3	853.228	-0.217581	0.291092	-0.747462	0.454785	0.689749
Btbd6	427.8	0.172307	0.226059	0.762221	0.445928	0.683556
Btbd7	1930.01	0.264821	0.197273	1.34241	0.179464	0.43767
Btbd8	16.6585	-0.263001	0.323799	-0.812236	0.416656	NA
Btbd9	2283.67	-0.263967	0.149551	-1.76507	0.0775528	0.292336
Btd	370.395	0.391889	0.208793	1.87693	0.0605283	0.261045
Btf3l4	2465.69	-0.420167	0.243012	-1.729	0.0838088	0.303794
Btg1	1341.81	0.0626077	0.300544	0.208315	0.834983	0.927262
Btg2	532.313	0.155446	0.237571	0.654312	0.512911	0.730378
Btk	10.8217	-0.646007	0.424218	-1.52282	0.127804	NA
Btrc	1686.61	0.128779	0.145121	0.887394	0.374867	0.628932
Bub1	235.812	0.138188	0.56091	0.246364	0.805401	0.910797
Bub1b	1066.24	0.23303	0.26775	0.870326	0.384122	0.637335
Bub3	2361.8	0.245379	0.22885	1.07223	0.283618	0.545543
Bud13	483.841	0.291762	0.220142	1.32534	0.18506	0.443554
Bud31	865.481	-0.421063	0.226033	-1.86283	0.0624856	0.264467
Bves	54.7621	0.227618	0.247653	0.919103	0.358041	0.614342
Bvht	13.2806	0.0570454	0.396388	0.143913	0.885569	NA
Bysl	936.818	0.687018	0.249763	2.75068	0.00594724	0.0943336
Bzrap1	782.549	-0.672162	0.288619	-2.32889	0.0198649	0.157019
Bzw1	5102.69	-0.204744	0.172619	-1.18611	0.235581	0.497829
Bzw2	5775.48	0.353255	0.327797	1.07767	0.281183	0.544444
C030006K11Rik	113.328	-0.062523	0.234869	-0.266203	0.790083	0.902417
C030016D13Rik	15.838	-0.819446	0.422881	-1.93777	0.0526511	NA
C030018K13Rik	7.76103	-0.568754	0.402261	-1.41389	0.157394	NA
C030023E24Rik	248.557	-0.55594	0.258934	-2.14704	0.0317902	0.19644
C030034I22Rik	123.952	-0.550944	0.343157	-1.60552	0.10838	0.347052
C030037D09Rik	119.06	0.386851	0.303136	1.27616	0.201897	0.45999
C030039L03Rik	1115.93	0.430681	0.383403	1.12331	0.261305	0.524607
C130021I20Rik	15.4872	1.69531	0.670502	2.52842	0.0114578	NA
C130023O10Rik	817.948	-0.116767	0.298809	-0.390776	0.695963	0.85119
C130026L21Rik	74.9297	0.000477038	0.17125	0.00278562	0.997777	0.998876
C130030K03Rik	46.3392	-0.187223	0.29665	-0.631123	0.52796	0.740171
C130046K22Rik	14.6614	-0.0885687	0.299033	-0.296184	0.76709	NA
C130050O18Rik	8.16342	0.780271	0.379652	2.05523	0.0398573	NA
C130060C02Rik	15.7131	0.391698	0.313773	1.24835	0.211904	NA
C130060K24Rik	10.8824	0.796738	0.416173	1.91444	0.0555638	NA
C130074G19Rik	12.3369	-0.487553	0.385388	-1.2651	0.205837	NA
C1d	396.442	-0.68256	0.310137	-2.20083	0.027748	0.18494
C1galt1	115.064	-0.640224	0.268376	-2.38555	0.0170537	0.145504
C1galt1c1	1006.25	-0.101198	0.203296	-0.497788	0.618633	0.803516
C1qb	390.382	1.02032	0.31858	3.20272	0.00136134	0.0509059
C1qbp	5215.2	0.22119	0.163247	1.35494	0.175438	0.433597
C1ql1	153.068	0.463048	0.369329	1.25375	0.209931	0.470286
C1qtnf1	113.575	0.135842	0.285082	0.476499	0.633719	0.814066
C1qtnf2	39.7302	-0.359168	0.360159	-0.997248	0.318644	0.578761
C1qtnf6	29.0515	-0.181868	0.374673	-0.485403	0.62739	NA
C1qtnf7	22.9414	-0.495054	0.471439	-1.05009	0.293677	NA
C1rl	7.86242	-0.0115522	0.351266	-0.0328873	0.973764	NA
C230004F18Rik	110.929	-0.0169018	0.284334	-0.0594434	0.952599	0.979795
C230014O12Rik	18.6489	-0.0753034	0.334335	-0.225233	0.821798	NA
C230035I16Rik	16.7562	0.0509252	0.257889	0.19747	0.84346	NA
C230037L18Rik	6.39643	-0.323254	0.38438	-0.840976	0.400361	NA
C230062I16Rik	15.4303	-0.330399	0.394171	-0.838212	0.401912	NA
C230072F16Rik	50.6059	-0.305413	0.805801	-0.379018	0.704675	0.856239
C230091D08Rik	44.8974	-0.444027	0.567725	-0.782115	0.434147	0.673446
C2cd2	626.481	0.033784	0.195275	0.173007	0.862646	0.940656
C2cd2l	396.626	-0.230392	0.338151	-0.68133	0.495663	0.718741
C2cd3	1992.09	0.0374592	0.145339	0.257736	0.796611	0.906369
C2cd4c	11.2308	-0.280928	0.603876	-0.465208	0.641782	NA
C2cd5	2173.59	0.0626485	0.163232	0.3838	0.701127	0.853984
C3	6.48025	0.0112019	0.420332	0.0266502	0.978739	NA
C330007P06Rik	563.495	0.600363	0.198611	3.02281	0.00250439	0.0657084
C330018D20Rik	102.478	-0.558131	0.320912	-1.7392	0.0819991	0.30102
C330021F23Rik	26.6905	0.455787	0.381088	1.19601	0.231691	NA
C330027C09Rik	489.196	0.898135	0.306289	2.93231	0.00336453	0.0740385
C3ar1	75.1961	0.124498	0.318074	0.391412	0.695492	0.85079
C430049B03Rik	131.293	0.156483	0.281339	0.556208	0.578069	0.773793
C530008M17Rik	2261.05	0.0536442	0.195878	0.273865	0.784189	0.900297
C5ar1	8.68392	0.30076	0.402415	0.747387	0.45483	NA
C630043F03Rik	217.46	0.000898292	0.310848	0.00288981	0.997694	0.998876
C77080	295.764	0.848698	0.300556	2.82376	0.00474646	0.0860259
C77370	28.8796	-0.511326	0.378249	-1.35182	0.176432	NA
C87436	258.007	-0.150944	0.178513	-0.845564	0.397796	0.647919
C8b	7.18935	-0.234631	0.45863	-0.51159	0.608938	NA
C920006O11Rik	16.7631	0.021777	0.41008	0.0531042	0.957649	NA
C920021L13Rik	14.6612	0.420515	0.328247	1.28109	0.200161	NA
Caap1	382.243	-0.121305	0.207443	-0.584761	0.558708	0.760804
Cab39	10491.1	0.377769	0.172893	2.18498	0.0288901	0.188931
Cab39l	265.082	-0.543198	0.589513	-0.921436	0.356823	0.613298
Cabin1	1351.79	0.285972	0.159406	1.79399	0.0728152	0.284071
Cables1	172.792	-0.219094	0.218959	-1.00062	0.317012	0.57766
Cables2	402.091	0.270587	0.200122	1.35211	0.17634	0.434488
Cabp1	63.7204	-0.497452	0.326938	-1.52155	0.128122	0.374906
Cabp7	139.691	0.129369	0.288665	0.448161	0.654037	0.825633
Cabyr	17.6805	-0.453405	0.391093	-1.15933	0.246323	NA
Cacfd1	1436.97	0.456395	0.23828	1.91537	0.0554455	0.250938
Cachd1	534.199	0.31304	0.336031	0.931581	0.351553	0.608021
Cacna1a	322.936	-0.4669	0.263113	-1.77452	0.0759772	0.289807
Cacna1b	1427.74	-0.338504	0.213565	-1.58502	0.112962	0.354078
Cacna1c	1077.94	-0.395126	0.20237	-1.95249	0.0508797	0.241566
Cacna1d	102.61	-0.261049	0.396435	-0.658491	0.510222	0.728544
Cacna1e	330.217	-1.13969	0.306185	-3.72222	0.000197476	0.0297763
Cacna1g	788.742	0.313141	0.345943	0.905181	0.36537	0.62113
Cacna1h	258.226	-0.688247	0.178812	-3.84899	0.000118604	0.0237551
Cacna1i	82.1972	-0.983681	0.326103	-3.01647	0.00255733	0.0659718
Cacna2d1	2338.52	-0.627349	0.203569	-3.08176	0.00205784	0.0591666
Cacna2d2	790.923	-0.00851721	0.221875	-0.0383875	0.969379	0.987862
Cacna2d3	210.162	-0.371853	0.277712	-1.33899	0.180574	0.438241
Cacna2d4	10.2277	0.425354	0.468692	0.907534	0.364124	NA
Cacnb1	320.593	-0.599609	0.277764	-2.1587	0.0308733	0.194784
Cacnb2	175.464	-0.678498	0.242495	-2.79799	0.00514214	0.0888373
Cacnb3	2910.33	0.245151	0.248264	0.987462	0.323416	0.582744
Cacnb4	488.283	-0.560501	0.198358	-2.82571	0.00471763	0.0860259
Cacng1	9.83573	-0.313296	0.313886	-0.998121	0.318221	NA
Cacng2	1173.01	0.0975919	0.272328	0.358362	0.720073	0.865449
Cacng3	106.184	-0.736715	0.318418	-2.31367	0.0206858	0.160254
Cacng4	3493.17	0.20519	0.201234	1.01966	0.307891	0.570542
Cacng5	146.099	-1.13834	0.427859	-2.66056	0.00780112	0.103943
Cacng7	7650.21	0.100461	0.279309	0.359678	0.719088	0.865058
Cacng8	921.932	-0.427029	0.190225	-2.24486	0.024777	0.175545
Cactin	989.389	0.638177	0.224488	2.84281	0.0044718	0.0842796
Cacul1	1079.41	-0.418541	0.295992	-1.41403	0.157354	0.414409
Cacybp	2678.58	0.0538403	0.188736	0.285267	0.77544	0.894649
Cad	476.449	0.534287	0.259411	2.05962	0.0394351	0.216645
Cadm1	2407.43	-0.288535	0.208358	-1.3848	0.166114	0.423192
Cadm2	610.953	-0.729695	0.21887	-3.33392	0.000856302	0.043692
Cadm3	3697.24	-0.122493	0.200826	-0.609947	0.541897	0.748899
Cadm4	10009.9	-0.538831	0.213493	-2.52387	0.011607	0.124239
Cadps	706.422	-0.69045	0.205332	-3.3626	0.000772129	0.0429493
Cadps2	128.883	-0.116808	0.302811	-0.385744	0.699686	0.853033
Cage1	15.692	-0.403495	0.417307	-0.9669	0.333594	NA
Calb1	232.683	-0.514147	0.334951	-1.53499	0.124786	0.369943
Calb2	1090.75	-0.585208	0.390735	-1.49771	0.134208	0.383261
Calca	34.5241	0.895455	0.338036	2.649	0.00807313	NA
Calcoco1	1044.65	-0.0960089	0.156461	-0.613628	0.539461	0.747428
Calcr	39.5342	-0.225829	0.506481	-0.445879	0.655685	0.826565
Calcrl	90.0614	-0.400503	0.350765	-1.1418	0.253538	0.516945
Cald1	1359.81	-0.242804	0.21231	-1.14363	0.252778	0.516081
Calhm2	77.6186	0.622991	0.294406	2.11609	0.0343367	0.203235
Calm1	8442.83	0.0339073	0.23043	0.147148	0.883015	0.950414
Calm2	20732.7	-0.25645	0.34567	-0.741892	0.458153	0.692049
Calml4	69.0709	-0.145884	0.656839	-0.222099	0.824236	0.921264
Caln1	177.245	-1.18515	0.31939	-3.71067	0.000206713	0.0297763
Calr	5894.44	0.276687	0.11807	2.34341	0.0191083	0.154342
Calr3	28.9322	0.517986	0.237139	2.18431	0.0289392	NA
Calu	4667.7	0.717275	0.164826	4.3517	1.3508506715334e-05	0.0117372
Caly	135.419	-0.552205	0.285904	-1.93143	0.0534293	0.247838
Camk1	1033.3	0.181063	0.372304	0.486333	0.626731	0.809583
Camk1d	311.612	-0.355383	0.204603	-1.73694	0.0823976	0.301907
Camk1g	446.893	-0.0263901	0.208402	-0.12663	0.899233	0.957577
Camk2a	574.853	-1.3622	0.396605	-3.43466	0.000593304	0.039388
Camk2b	2637.34	-0.144171	0.349568	-0.412425	0.680028	0.841983
Camk2d	831.127	-0.234287	0.248612	-0.942381	0.345998	0.604187
Camk2g	367.338	-0.630141	0.313873	-2.00763	0.0446824	0.228181
Camk2n1	2365.51	-0.272942	0.235891	-1.15707	0.247244	0.510695
Camk2n2	167.518	-0.513579	0.385146	-1.33347	0.182379	0.440289
Camk4	195.808	-0.738013	0.273222	-2.70115	0.00690996	0.100448
Camkk1	254.052	-0.398106	0.291079	-1.36769	0.17141	0.430143
Camkk2	720.066	-0.426692	0.253402	-1.68386	0.0922096	0.318422
Camkmt	158.364	-0.587928	0.322963	-1.82042	0.0686949	0.276985
Camkv	344.308	-0.950764	0.290418	-3.27378	0.00106121	0.0480576
Caml	969.418	-0.114538	0.194327	-0.589405	0.55559	0.758784
Camp	14.8814	-0.180808	0.652058	-0.277289	0.781558	NA
Camsap1	3035.97	0.269653	0.228405	1.18059	0.237766	0.500483
Camsap2	1166.06	-0.316963	0.137213	-2.31001	0.0208878	0.160458
Camsap3	1820.32	-0.274386	0.199109	-1.37807	0.168182	0.426208
[truncated: 12,376 more rows]

## Sheet: E14_NormvsMid
	baseMean	log2FoldChange	lfcSE	stat	pvalue	padj
0610005C13Rik	24.5869	-0.264931	0.551455	-0.480421	0.630928	0.800578
0610007P14Rik	2659.74	1.29287	0.352015	3.67277	0.000239932	0.0233614
0610009B22Rik	1365.78	-0.36295	0.226865	-1.59985	0.109633	0.317419
0610009E02Rik	24.9243	-0.244383	0.253088	-0.965605	0.334242	0.574364
0610009L18Rik	9.16268	-0.197534	0.41703	-0.473669	0.635736	NA
0610009O20Rik	1515.15	0.079217	0.264054	0.300003	0.764175	0.881654
0610010F05Rik	41.4719	-1.39082	0.574387	-2.42141	0.0154606	0.121934
0610011F06Rik	266.89	0.13751	0.207212	0.663619	0.506934	0.709974
0610012G03Rik	1994.76	-0.106557	0.155131	-0.686883	0.492156	0.700603
0610030E20Rik	287.327	0.749483	0.270045	2.7754	0.00551335	0.0780702
0610037L13Rik	513.083	0.384331	0.325256	1.18163	0.237354	0.480094
0610038B21Rik	38.4683	-0.806395	0.395245	-2.04024	0.0413265	0.195979
0610039K10Rik	9.00789	0.963671	0.511828	1.8828	0.0597269	NA
0610040B10Rik	26.4077	0.327662	0.336783	0.972918	0.330594	0.571768
1110001J03Rik	3056.58	0.290924	0.208345	1.39636	0.162607	0.393802
1110002L01Rik	289.887	-0.23821	0.177467	-1.34227	0.179507	0.413431
1110004E09Rik	212.368	0.420292	0.26083	1.61137	0.1071	0.313972
1110004F10Rik	3327.72	-1.44343	0.485583	-2.97257	0.00295316	0.0629324
1110006O24Rik	150.677	-0.512752	0.312889	-1.63877	0.101261	0.306172
1110008F13Rik	2008.61	0.191938	0.164449	1.16716	0.243145	0.486514
1110008L16Rik	308.179	0.11574	0.224509	0.515527	0.606185	0.78371
1110008P14Rik	1309.35	-0.934057	0.304401	-3.06851	0.00215126	0.0540511
1110012L19Rik	143.753	-0.596818	0.301976	-1.97638	0.0481121	0.211625
1110015O18Rik	133.811	-1.64444	0.793244	-2.07306	0.038167	0.190053
1110017D15Rik	187.886	0.480239	0.405589	1.18405	0.236392	0.47877
1110019D14Rik	68.0666	-0.17204	0.204183	-0.842577	0.399465	0.629011
1110032A03Rik	691.55	-0.151892	0.236763	-0.641533	0.521176	0.719955
1110032F04Rik	144.932	-0.746899	0.307139	-2.43179	0.0150243	0.119797
1110034G24Rik	162.304	-0.274176	0.283612	-0.96673	0.333679	0.574059
1110037F02Rik	45.8786	-1.15455	0.267738	-4.31224	1.61611625624126e-05	0.0152505
1110038B12Rik	1281.45	0.434423	0.232694	1.86693	0.0619118	0.240382
1110038F14Rik	399.347	-0.0605826	0.346169	-0.175009	0.861073	0.934578
1110051M20Rik	1504	-0.30876	0.192359	-1.60513	0.108466	0.316142
1110059E24Rik	568.45	-1.70962	0.507029	-3.37185	0.00074666	0.0502029
1110059G10Rik	690.381	-0.303878	0.184921	-1.64328	0.100324	0.30493
1110065P20Rik	362.123	0.673807	0.232331	2.90021	0.00372916	0.0658127
1190002N15Rik	785.118	-0.341316	0.210968	-1.61786	0.105693	0.311944
1300002E11Rik	592.202	-0.239015	0.255346	-0.936047	0.349249	0.587243
1500009C09Rik	1160.86	0.122817	0.223454	0.549632	0.582572	0.765814
1500009L16Rik	277.986	-0.532052	0.268967	-1.97813	0.0479135	0.211399
1500011B03Rik	38.9503	0.305947	0.264398	1.15715	0.247212	0.49087
1500011K16Rik	117.301	-0.62293	0.400129	-1.55682	0.119512	0.332614
1500015A07Rik	134.706	-0.391721	0.223721	-1.75093	0.0799578	0.271788
1500015O10Rik	947.865	0.692395	0.513772	1.34767	0.177765	0.411668
1500035N22Rik	26.4105	-0.267211	0.355945	-0.750707	0.452829	0.67034
1600002H07Rik	160.431	0.590301	0.25764	2.29119	0.0219527	0.143825
1600002K03Rik	153.346	0.384928	0.234376	1.64236	0.100516	0.305293
1600012H06Rik	234.783	0.0269424	0.21244	0.126824	0.89908	0.953316
1600014C10Rik	317.271	0.347128	0.335358	1.0351	0.300623	0.545246
1600020E01Rik	224.029	-0.408255	0.282793	-1.44365	0.148837	0.374531
1600023N17Rik	44.2337	-0.393262	0.241385	-1.62919	0.103273	0.309354
1600029O15Rik	84.9132	-0.0650709	0.232532	-0.279836	0.779603	0.890498
1700001C02Rik	23.3177	-0.00754399	0.943691	-0.00799413	0.993622	0.996244
1700001G11Rik	10.6967	-0.487747	0.365874	-1.3331	0.182499	NA
1700001G17Rik	58.9279	-0.0150497	0.311104	-0.048375	0.961417	0.981665
1700001J03Rik	7.76504	-1.56533	0.520817	-3.00553	0.0026512	NA
1700001K23Rik	17.8488	0.231612	0.401295	0.577162	0.56383	NA
1700001L19Rik	16.834	-0.481897	0.492756	-0.977963	0.328093	NA
1700001O22Rik	127.242	0.174882	0.320996	0.54481	0.585884	0.76857
1700001P01Rik	6.58196	-0.416758	0.38854	-1.07262	0.28344	NA
1700003E16Rik	225.775	-0.297552	0.311445	-0.955392	0.33938	0.578631
1700003M07Rik	48.6017	-0.34789	0.284921	-1.22101	0.222083	0.463942
1700007G11Rik	65.9117	-0.36403	0.516867	-0.704302	0.481245	0.692313
1700007K13Rik	65.0788	-0.609549	0.448115	-1.36025	0.17375	0.40727
1700007L15Rik	24.5145	0.213161	0.297932	0.715468	0.47432	0.686414
1700008J07Rik	73.9867	-0.386003	0.250446	-1.54126	0.123254	0.338479
1700008O03Rik	7.36938	-0.0917895	0.373609	-0.245683	0.805928	NA
1700010I14Rik	16.8698	0.416977	0.371107	1.12361	0.261181	NA
1700011H14Rik	7.9994	-1.46584	0.633596	-2.31353	0.0206938	NA
1700012B09Rik	24.5421	0.365008	0.831119	0.439177	0.660533	0.820425
1700012C14Rik	5.10668	-0.55852	0.557257	-1.00227	0.316215	NA
1700012D14Rik	12.5446	0.68828	0.360035	1.9117	0.0559145	NA
1700013F07Rik	37.4793	-0.461704	0.421802	-1.0946	0.273692	0.518579
1700016A09Rik	79.108	0.288667	0.273123	1.05691	0.290552	0.534575
1700016K19Rik	21.2181	-0.580089	0.54379	-1.06675	0.286084	NA
1700016L04Rik	8.98003	-0.0472928	0.340646	-0.138833	0.889582	NA
1700017B05Rik	217.417	0.282632	0.193595	1.45991	0.144314	0.368257
1700018L02Rik	67.1286	-0.515021	0.358451	-1.4368	0.150776	0.377329
1700020D05Rik	35.2186	-1.83152	0.577141	-3.17343	0.00150649	0.0502458
1700020I14Rik	384.491	0.233847	0.243318	0.961077	0.336513	0.57658
1700021F05Rik	586.081	-0.0685269	0.258309	-0.26529	0.790786	0.896054
1700024G13Rik	14.4772	0.0942307	0.766212	0.122983	0.902121	NA
1700024P16Rik	8.02593	-0.10981	0.404943	-0.271175	0.786257	NA
1700025G04Rik	1198.67	0.351592	0.202288	1.73808	0.0821965	0.275471
1700026J14Rik	8.12622	-1.95177	0.586515	-3.32775	0.000875511	NA
1700028P14Rik	29.8741	-0.771351	0.564812	-1.36568	0.17204	0.404812
1700029I15Rik	16.4138	-0.00629412	0.666887	-0.00943805	0.99247	NA
1700029J07Rik	56.7921	-0.248775	0.234217	-1.06215	0.288167	0.531435
1700030C10Rik	30.4049	0.680684	0.400747	1.69854	0.0894064	0.287461
1700030K09Rik	328.887	0.26152	0.180529	1.44863	0.147442	0.372674
1700034I23Rik	101.88	-0.364253	0.26151	-1.39288	0.163655	0.395085
1700036A12Rik	5.61931	1.26578	0.481317	2.62984	0.00854258	NA
1700037H04Rik	465.424	0.517552	0.233565	2.21588	0.0266999	0.157901
1700039I01Rik	75.5558	0.687408	0.524419	1.3108	0.189925	0.426791
1700039M10Rik	10.5929	0.203522	0.395028	0.515208	0.606407	NA
1700040D17Rik	21.022	0.467986	0.30155	1.55193	0.120678	NA
1700040L02Rik	8.9081	0.034156	0.631378	0.0540976	0.956857	NA
1700052K11Rik	343.281	-0.658813	0.232091	-2.8386	0.00453121	0.0714925
1700054O19Rik	7.48449	0.858492	0.365366	2.34968	0.0187897	NA
1700055D18Rik	99.5101	0.0887143	0.29158	0.304253	0.760935	0.880005
1700056E22Rik	22.0293	-0.425021	0.455249	-0.9336	0.35051	0.588358
1700063D05Rik	19.4546	-0.241331	0.50627	-0.476684	0.633587	NA
1700065J18Rik	57.5473	-1.51638	0.554079	-2.73676	0.0062047	0.0821961
1700066M21Rik	32.4575	0.163473	0.354297	0.4614	0.644511	0.809675
1700071K01Rik	18.564	-1.2034	0.585301	-2.05603	0.0397793	NA
1700084E18Rik	25.5404	0.0833687	0.321907	0.258984	0.795648	0.898291
1700084J12Rik	17.6908	-0.677585	0.493761	-1.37229	0.169972	NA
1700086D15Rik	10.9404	-1.07573	0.636755	-1.68939	0.0911442	NA
1700086L19Rik	152.548	-0.834237	0.350692	-2.37883	0.0173676	0.129003
1700086O06Rik	7.8568	0.16266	0.385908	0.4215	0.67339	NA
1700086P04Rik	6.24643	-0.997478	0.559783	-1.7819	0.0747656	NA
1700093K21Rik	10.7603	-0.0679212	0.342791	-0.198142	0.842934	NA
1700094D03Rik	812.76	0.0372177	0.158086	0.235428	0.813877	0.908008
1700095J03Rik	22.6588	-0.00268195	0.411337	-0.00652008	0.994798	0.997086
1700096K18Rik	9.57664	-0.145489	0.565526	-0.257264	0.796975	NA
1700102H20Rik	46.44	0.356179	0.327163	1.08869	0.276291	0.52108
1700102P08Rik	30.9246	0.266401	0.222374	1.19799	0.230922	0.472308
1700105P06Rik	48.6707	-0.12559	0.348256	-0.360624	0.71838	0.854564
1700109H08Rik	380.202	-0.318675	0.214841	-1.48331	0.137992	0.359798
1700112E06Rik	13.2142	0.696734	0.3457	2.01543	0.0438595	NA
1700113A16Rik	210.825	0.53766	0.246697	2.17943	0.0292994	0.165676
1700120C14Rik	34.2312	0.18599	0.272894	0.681549	0.495524	0.70171
1700123L14Rik	27.961	-0.696888	0.399372	-1.74496	0.0809915	0.273975
1700123M08Rik	9.44248	0.09896	0.337931	0.292841	0.769644	NA
1700123O20Rik	660.512	0.313911	0.203305	1.54404	0.122579	0.337179
1810010H24Rik	25.3575	0.100994	0.279706	0.361071	0.718047	0.854544
1810011H11Rik	7.24969	0.109062	0.422768	0.257972	0.796428	NA
1810011O10Rik	222.708	-0.0525767	0.255363	-0.20589	0.836877	0.921053
1810013L24Rik	562.249	-0.330332	0.377176	-0.875803	0.381137	0.614605
1810020O05Rik	6.07771	0.618776	0.639678	0.967325	0.333382	NA
1810026B05Rik	510.586	-0.396006	0.311698	-1.27048	0.203914	0.442915
1810026J23Rik	442.499	0.971477	0.347009	2.79957	0.00511701	0.0752455
1810030O07Rik	956.513	-0.632776	0.230278	-2.74788	0.00599812	0.0814223
1810032O08Rik	258.681	0.681201	0.348545	1.95441	0.0506524	0.217272
1810041L15Rik	12.37	0.444907	0.300373	1.48118	0.138559	NA
1810043G02Rik	609.342	0.465082	0.270993	1.71621	0.0861228	0.282791
1810043H04Rik	566.603	-0.0261082	0.234519	-0.111326	0.911357	0.959092
1810044D09Rik	65.2884	-0.601689	0.277687	-2.16679	0.030251	0.168642
1810055G02Rik	2227.96	0.612594	0.208039	2.94461	0.00323366	0.0649557
1810058I24Rik	2208.5	-0.770559	0.360927	-2.13495	0.0327654	0.175331
2010001A14Rik	16.416	-0.703022	0.48131	-1.46064	0.144113	NA
2010107E04Rik	4073.25	-0.270011	0.241802	-1.11666	0.26414	0.507943
2010107G12Rik	8.98291	0.071695	0.339197	0.211367	0.832601	NA
2010107G23Rik	415.17	-0.211476	0.250038	-0.845776	0.397678	0.627708
2010110K18Rik	28.8941	0.195031	0.358551	0.543943	0.586481	0.768794
2010111I01Rik	151.131	0.0787322	0.21278	0.370016	0.71137	0.85079
2010204K13Rik	118.154	-0.20595	0.408373	-0.504318	0.614038	0.788117
2010300C02Rik	25.1587	0.394034	0.403884	0.975611	0.329257	0.570724
2010308F09Rik	6.66596	0.174787	0.358356	0.487748	0.625728	NA
2010315B03Rik	112.04	-0.536364	0.230967	-2.32226	0.0202191	0.138697
2010320M18Rik	477.856	-0.473324	0.24452	-1.93573	0.0529012	0.22293
2210008F06Rik	27.6601	0.502893	0.293612	1.71278	0.0867528	0.28389
2210013O21Rik	1180.52	-0.368004	0.25267	-1.45646	0.145265	0.369612
2210016F16Rik	328.058	-0.455964	0.184307	-2.47395	0.013363	0.113309
2210016L21Rik	1130.06	0.249658	0.185129	1.34856	0.177478	0.411269
2210404O09Rik	275.147	-0.523486	0.354764	-1.47559	0.140054	0.362779
2210408I21Rik	349.976	-0.430269	0.191369	-2.24837	0.0245528	0.152781
2310001H17Rik	8.93737	0.429388	0.4657	0.922025	0.356515	NA
2310007B03Rik	5.89951	-0.649899	0.786911	-0.825886	0.408869	NA
2310009B15Rik	643.729	-0.109009	0.22315	-0.4885	0.625195	0.796494
2310010J17Rik	12.7152	-0.981217	0.442231	-2.21879	0.0265012	NA
2310011J03Rik	91.4044	0.340909	0.271378	1.25621	0.209039	0.448985
2310015A10Rik	36.936	0.265873	0.283985	0.936222	0.349159	0.587243
2310022A10Rik	553.89	0.114779	0.144823	0.792547	0.428042	0.651617
2310022B05Rik	2118.57	0.0853624	0.135201	0.631372	0.527797	0.724717
2310030G06Rik	30.5384	0.27318	0.237925	1.14818	0.250896	0.494336
2310033P09Rik	618.897	-0.0035487	0.306781	-0.0115676	0.990771	0.994717
2310034G01Rik	52.6687	-0.814567	0.325094	-2.50563	0.0122233	0.109326
2310035C23Rik	1853.78	0.23872	0.164934	1.44737	0.147794	0.373116
2310036O22Rik	5935.43	0.0925569	0.205914	0.449493	0.653076	0.814203
2310039H08Rik	1241.64	-0.389392	0.251483	-1.54838	0.121531	0.33601
2310040G24Rik	76.6787	0.930846	0.267068	3.48542	0.000491359	0.0307326
2310057M21Rik	202.378	-0.367413	0.263637	-1.39363	0.163428	0.394736
2310061I04Rik	311.881	-0.619841	0.221504	-2.79833	0.00513682	0.0752455
2310067E19Rik	386.087	-0.845445	0.411792	-2.05309	0.040064	0.193477
2310068J16Rik	29.6547	-0.0806816	0.402627	-0.200388	0.841177	0.923213
2310069G16Rik	11.0792	-0.194378	0.432188	-0.449754	0.652888	NA
2310075K07Rik	15.5274	0.297866	0.325397	0.915392	0.359986	NA
2410004B18Rik	812.747	0.178282	0.182106	0.979002	0.327579	0.569332
2410004I01Rik	35.7213	-0.451142	0.275535	-1.63733	0.101562	0.306919
2410004P03Rik	113.63	-0.180817	0.574859	-0.314541	0.75311	0.875671
2410006H16Rik	1948.25	0.459738	0.25858	1.77793	0.0754149	0.265264
2410015M20Rik	1878.05	-0.00388348	0.174138	-0.0223012	0.982208	0.991173
2410016O06Rik	218.366	-0.634102	0.253665	-2.49976	0.0124276	0.109859
2410022M11Rik	75.8514	-0.523999	0.34106	-1.53638	0.124444	0.340197
2410089E03Rik	34.7119	0.327694	0.269373	1.21651	0.223792	0.465484
2410124H12Rik	7.4775	-0.0189657	0.716831	-0.0264577	0.978892	NA
2410131K14Rik	692.747	-0.1482	0.163031	-0.909027	0.363336	0.599301
2410137M14Rik	6.9516	0.0804321	0.374293	0.21489	0.829853	NA
2500002B13Rik	386.13	0.047289	0.232536	0.203362	0.838852	0.921942
2500004C02Rik	75.9279	-0.213375	0.335059	-0.636826	0.524238	0.72187
2510009E07Rik	161.918	0.00992905	0.363503	0.0273149	0.978209	0.989325
2510039O18Rik	949.509	0.386389	0.264297	1.46195	0.143754	0.367753
2610001J05Rik	528.049	-0.276146	0.171901	-1.60643	0.10818	0.315672
2610002M06Rik	239.021	-0.806848	0.323299	-2.49567	0.0125719	0.110336
2610008E11Rik	366.274	0.771924	0.241708	3.19362	0.00140499	0.0458659
2610020C07Rik	14.5901	-0.300201	0.355988	-0.843291	0.399066	NA
2610020H08Rik	35.2555	-0.419975	0.336131	-1.24944	0.211505	0.451521
2610021A01Rik	167.728	0.108984	0.221073	0.492976	0.622029	0.794222
2610035D17Rik	607.392	-0.527738	0.25044	-2.10725	0.0350963	0.181261
2610035F20Rik	11.3491	-0.305537	0.380999	-0.801937	0.422589	NA
2610044O15Rik8	119.185	0.025076	0.172022	0.145772	0.884101	0.946133
2610203C22Rik	36.2805	0.337717	0.266208	1.26862	0.204575	0.443469
2610301B20Rik	1293.05	0.236481	0.146882	1.61001	0.107397	0.3142
2610306M01Rik	163.397	-0.802991	0.24545	-3.2715	0.00106978	0.0408455
2610307P16Rik	693.357	0.516952	0.246123	2.10038	0.0356957	0.183085
2610316D01Rik	490.718	-0.441646	0.257106	-1.71776	0.0858409	0.282588
2610318N02Rik	16.8076	0.263131	0.359041	0.73287	0.463638	NA
2610507B11Rik	1784.89	0.322517	0.236515	1.36362	0.172686	0.405918
2610507I01Rik	264.015	0.43929	0.219831	1.99831	0.0456829	0.206806
2700049A03Rik	534.261	-0.294694	0.250647	-1.17573	0.239702	0.482331
2700054A10Rik	90.3069	-0.808755	0.289665	-2.79204	0.00523775	0.0761367
2700060E02Rik	1973.62	0.0078809	0.235066	0.0335264	0.973255	0.986762
2700062C07Rik	687.645	0.930713	0.256743	3.62508	0.000288877	0.0250214
2700069I18Rik	257.54	0.63946	0.461806	1.38469	0.166146	0.397982
2700081O15Rik	1663.22	0.927315	0.264183	3.51013	0.000447893	0.0306654
2700094K13Rik	1841.89	0.997781	0.563006	1.77224	0.0763552	0.266495
2700097O09Rik	170.913	0.0400831	0.231195	0.173374	0.862358	0.935309
2810001G20Rik	66.5267	0.183983	0.289596	0.63531	0.525226	0.722915
2810002D19Rik	346.511	0.150042	0.219263	0.6843	0.493786	0.701329
2810004N23Rik	681.637	-0.465975	0.245506	-1.89802	0.0576935	0.231998
2810006K23Rik	536.468	0.218343	0.15266	1.43026	0.152642	0.380415
2810013P06Rik	572.989	-0.389761	0.228214	-1.70788	0.0876594	0.285379
2810021J22Rik	109.837	-0.0795668	0.237136	-0.335532	0.737224	0.865463
2810025M15Rik	1083.63	-0.510367	0.335156	-1.52277	0.127816	0.345674
2810029C07Rik	46.6348	-1.15225	0.582932	-1.97665	0.048081	0.211576
2810032G03Rik	76.7872	-1.01438	0.313075	-3.24005	0.00119511	0.0432251
2810403A07Rik	2011.1	0.245476	0.247333	0.992495	0.320956	0.563916
2810403D21Rik	11.9934	-0.324503	0.445214	-0.728869	0.466082	NA
2810407A14Rik	9.3185	0.159646	0.335971	0.475179	0.63466	NA
2810408A11Rik	272.721	-0.611601	0.245292	-2.49336	0.0126541	0.110596
2810410L24Rik	376.655	-0.17565	0.25889	-0.678474	0.497471	0.703291
2810417H13Rik	2093.84	-0.243697	0.273923	-0.889655	0.373651	0.609395
2810428I15Rik	821.461	0.869865	0.288056	3.01978	0.00252962	0.0592708
2810429I04Rik	192.452	-0.337671	0.203258	-1.66129	0.0966548	0.298529
2810454H06Rik	17.7111	-0.415531	0.376374	-1.10404	0.269577	NA
2810459M11Rik	107.475	-0.648597	0.326186	-1.98843	0.0467646	0.208612
2810474O19Rik	381.762	0.224892	0.225268	0.998331	0.318119	0.56201
2900005J15Rik	11.6976	-0.673603	0.575466	-1.17053	0.241786	NA
2900009J06Rik	56.044	-0.501368	0.312154	-1.60615	0.10824	0.315775
2900011O08Rik	2413.94	-0.0151214	0.220012	-0.0687299	0.945205	0.974983
2900026A02Rik	1428.62	-0.363989	0.250023	-1.45583	0.145441	0.369808
2900040C04Rik	24.3802	-1.7066	1.05058	-1.62443	0.104284	0.310175
2900055J20Rik	72.362	0.151409	0.394082	0.384207	0.700825	0.84562
2900060B14Rik	27.5237	-0.16344	0.361938	-0.451569	0.651579	0.813253
2900076A07Rik	271.347	-0.123336	0.188815	-0.65321	0.513621	0.714962
2900079G21Rik	18.9831	-0.226968	0.270938	-0.837713	0.402192	NA
2900092D14Rik	166.083	-0.184425	0.257381	-0.716544	0.473655	0.68581
3000002C10Rik	154.723	0.254227	0.196718	1.29234	0.19624	0.433917
3010026O09Rik	126.901	1.01193	0.398093	2.54194	0.0110239	0.10577
3110002H16Rik	878.436	0.051023	0.126884	0.402122	0.687594	0.837448
3110009E18Rik	79.5521	-0.296621	0.332629	-0.891748	0.372528	0.608259
3110021A11Rik	106.383	0.173545	0.183427	0.946127	0.344084	0.582766
3110035E14Rik	40.9353	0.216872	0.35139	0.617183	0.537114	0.73226
3110039I08Rik	608.226	-0.540503	0.339679	-1.59122	0.111561	0.31978
3110040M04Rik	29.1677	-1.94172	0.881127	-2.20368	0.0275471	0.160729
3110040N11Rik	258.72	-0.114776	0.171596	-0.668873	0.503576	0.707448
3110043O21Rik	174.734	-0.074891	0.159902	-0.468357	0.63953	0.806705
3110045C21Rik	13.5994	-0.0558706	0.30128	-0.185444	0.852881	NA
3110056K07Rik	54.3798	-0.404071	0.365831	-1.10453	0.269364	0.513612
3110062M04Rik	43.6396	-0.148118	0.325533	-0.455002	0.649107	0.811806
3110070M22Rik	27.0025	-1.14667	0.782005	-1.46633	0.14256	0.365598
3110082I17Rik	189.696	0.260367	0.212801	1.22353	0.221131	0.463227
3300002A11Rik	38.6318	-0.710943	0.537719	-1.32215	0.186119	0.421742
3632451O06Rik	317.725	0.427295	0.211014	2.02496	0.0428719	0.200279
3632454L22Rik	14.5389	0.179134	0.369815	0.484389	0.62811	NA
3830406C13Rik	499.649	-0.0468324	0.1611	-0.290703	0.771278	0.885404
3830408C21Rik	14.6955	0.427449	0.29717	1.4384	0.150322	NA
3830432H09Rik	7.9393	-1.35966	0.782634	-1.73728	0.0823375	NA
3930402G23Rik	9.50054	-0.766231	0.535904	-1.42979	0.152777	NA
4430402I18Rik	24.0301	-0.679264	0.352896	-1.92483	0.0542512	0.225857
4632404H12Rik	8.37929	-0.354342	0.380531	-0.93118	0.351761	NA
4632415L05Rik	406.455	0.932529	0.31076	3.0008	0.00269273	0.0604454
4632427E13Rik	458.536	0.072331	0.58237	0.124201	0.901156	0.954526
4732491K20Rik	100.309	-0.0545073	0.163057	-0.334284	0.738166	0.865955
4831440E17Rik	129.661	0.257291	0.269009	0.956439	0.33885	0.578389
4833420G17Rik	188.226	-0.332024	0.876904	-0.378632	0.704961	0.847697
4833422M21Rik	11.9705	-0.230363	0.389301	-0.591734	0.554029	NA
4833427G06Rik	62.2565	0.235435	0.831242	0.283233	0.776998	0.888643
4833439L19Rik	9221.09	0.175322	0.214154	0.818671	0.412974	0.640572
4833447I15Rik	9.24143	-0.878229	0.421071	-2.0857	0.0370054	NA
4921504A21Rik	14.1564	0.18018	0.305194	0.590378	0.554937	NA
4921524J17Rik	333.452	-0.195878	0.21805	-0.898318	0.369016	0.604959
4921531C22Rik	23.9311	0.37759	0.337218	1.11972	0.262832	0.506738
4921536K21Rik	21.061	-0.2069	0.281733	-0.734384	0.462715	NA
4930402H24Rik	465.631	-0.601114	0.324187	-1.85422	0.0637081	0.244025
4930404H24Rik	17.4053	-0.879444	0.489183	-1.79778	0.0722118	NA
4930405A21Rik	37.4735	0.462564	0.304309	1.52005	0.128499	0.346585
4930412F12Rik	70.724	-0.596244	0.27449	-2.17219	0.0298417	0.167616
4930412O13Rik	7.38895	0.628395	0.473145	1.32812	0.184137	NA
4930415F15Rik	11.8215	0.341033	0.335458	1.01662	0.309335	NA
4930426D05Rik	9.10905	0.411471	0.537611	0.76537	0.444051	NA
4930426L09Rik	16.1337	-0.649215	0.369088	-1.75897	0.0785823	NA
4930427A07Rik	73.6842	0.179992	0.340511	0.528594	0.597087	0.777055
4930429B21Rik	89.2348	0.233351	0.386248	0.60415	0.545744	0.738054
4930430F08Rik	563.897	-0.0433101	0.190732	-0.227073	0.820367	0.911054
4930430J02Rik	9.91813	-1.00891	0.485147	-2.0796	0.0375622	NA
4930432K21Rik	43.7341	0.29921	0.184787	1.61922	0.1054	0.31151
4930444P10Rik	12.7167	-0.00955851	0.380541	-0.0251182	0.979961	NA
4930447C04Rik	21.6437	-0.990492	0.543695	-1.82178	0.0684884	0.252496
4930447F24Rik	24.1661	-0.391556	0.547553	-0.715102	0.474546	0.686585
4930447M23Rik	42.5903	0.120088	0.321745	0.37324	0.70897	0.849908
4930451G09Rik	217.954	-0.156026	0.199209	-0.783226	0.433495	0.656643
4930452B06Rik	147.439	0.447227	0.324805	1.37691	0.16854	0.40097
4930453N24Rik	1440.5	0.514984	0.197859	2.60279	0.0092469	0.0973689
4930480K23Rik	6.04389	-1.63267	0.778495	-2.09721	0.035975	NA
4930481A15Rik	7.31848	-0.571978	0.578955	-0.987949	0.323178	NA
4930487H11Rik	269.102	-0.211237	0.472401	-0.447157	0.654762	0.815661
4930488L21Rik	66.5193	0.470823	0.350837	1.342	0.179596	0.413431
4930503L19Rik	59.8197	-0.205222	0.370761	-0.553517	0.57991	0.764277
4930507D05Rik	41.5248	-0.40833	0.32194	-1.26834	0.204675	0.443483
4930515G01Rik	260.256	0.362041	0.304088	1.19058	0.233818	0.475611
4930520O04Rik	9.46429	0.013565	0.301586	0.044979	0.964124	NA
4930522L14Rik	29.0939	-0.117104	0.250517	-0.467451	0.640177	0.807074
4930523C07Rik	29.8025	0.265599	0.301384	0.881267	0.378173	0.613288
4930526I15Rik	749.748	0.00296199	0.207361	0.0142842	0.988603	0.993891
4930528A17Rik	7.71995	0.500516	0.579968	0.863006	0.388134	NA
4930539E08Rik	15.3312	0.261904	0.398049	0.657971	0.510557	NA
4930539J05Rik	61.8921	-0.52233	0.364528	-1.43289	0.151888	0.379156
4930543D07Rik	9.75475	-0.954894	0.675326	-1.41397	0.157369	NA
4930544D05Rik	7.17262	-1.6511	0.642766	-2.56875	0.0102066	NA
4930557A04Rik	21.1569	-1.0255	0.594359	-1.72539	0.084458	NA
4930563D23Rik	5.47164	-1.19455	0.913963	-1.307	0.191213	NA
4930563E22Rik	35.5794	0.296362	0.403128	0.735156	0.462245	0.677473
4930564C03Rik	49.7515	0.637544	0.478391	1.33269	0.182635	0.416783
4930570G19Rik	8.83825	0.528122	0.486425	1.08572	0.277603	NA
4930577N17Rik	98.6674	-0.872836	0.271269	-3.21761	0.00129265	0.0443927
4930578C19Rik	31.5927	0.399237	0.341781	1.16811	0.242764	0.486297
4930578M01Rik	21.5779	-0.631522	0.497204	-1.27015	0.204032	0.442915
4930579G18Rik	8.27073	-0.234439	0.56836	-0.412484	0.679985	NA
4930579K19Rik	50.2478	-0.457708	0.274879	-1.66513	0.0958872	0.29743
4930594C11Rik	41.9657	-0.618203	0.404028	-1.5301	0.125992	0.343026
4930596I21Rik	23.1702	-0.67135	0.474642	-1.41444	0.157234	0.38675
4931406C07Rik	1238.38	-0.103184	0.191208	-0.539644	0.589443	0.771012
4931406P16Rik	180.337	-0.0332629	0.200025	-0.166294	0.867926	0.93815
4931414P19Rik	171.246	-0.343321	0.3192	-1.07557	0.282121	0.526051
4931428F04Rik	468.145	0.604463	0.262316	2.30433	0.0212039	0.141711
4931440F15Rik	10.3299	0.169417	0.423325	0.400204	0.689006	NA
4932416H05Rik	115.072	-0.243352	0.321989	-0.755775	0.449784	0.668617
4932438A13Rik	471.2	-0.20547	0.221675	-0.926894	0.353981	0.591335
4932438H23Rik	11.0138	-0.128593	0.53802	-0.239011	0.811097	NA
4932443I19Rik	18.7406	-0.0754824	0.384924	-0.196097	0.844534	NA
4933403O08Rik	5.72644	-0.0689201	0.425044	-0.162148	0.871189	NA
4933404O12Rik	311.667	-0.111489	0.292872	-0.380676	0.703444	0.846877
4933405O20Rik	26.8995	-0.541262	0.482086	-1.12275	0.261544	0.50518
4933406B17Rik	6.69377	0.619272	0.72149	0.858324	0.390714	NA
4933406C10Rik	9.14548	-0.0578996	0.425514	-0.13607	0.891766	NA
4933407L21Rik	36.8399	-0.377964	0.26236	-1.44063	0.14969	0.375801
4933408B17Rik	49.9339	0.210507	0.269941	0.779828	0.435492	0.658343
4933411K16Rik	21.1192	0.340186	0.39763	0.855534	0.392256	NA
4933412E12Rik	30.6317	0.11397	0.28632	0.39805	0.690594	0.839166
4933415F23Rik	10.3982	-0.689032	0.613907	-1.12237	0.261705	NA
4933416C03Rik	5.91616	0.734789	0.558895	1.31472	0.188605	NA
4933417G07Rik	179.668	-0.0591961	0.269094	-0.219983	0.825885	0.914559
4933421O10Rik	110.208	-0.485849	0.227865	-2.13218	0.0329921	0.17556
4933427D14Rik	731.837	0.0940614	0.239333	0.393015	0.694308	0.841451
4933427E11Rik	22.0649	-0.574256	0.402098	-1.42815	0.153248	0.380951
4933427G17Rik	6.42352	-0.869686	0.497967	-1.74647	0.080729	NA
4933430I17Rik	29.6778	0.322288	0.238255	1.3527	0.176151	0.409957
4933430M04Rik	6.73698	0.398019	0.439602	0.905409	0.365249	NA
4933431E20Rik	156.472	0.205445	0.284698	0.721625	0.470525	0.683154
4933432I09Rik	24.3947	-0.138164	0.343179	-0.402601	0.687242	0.837346
4933434E20Rik	886.751	-0.122095	0.166212	-0.734573	0.4626	0.677735
4933439C10Rik	377.712	-0.326439	0.147147	-2.21845	0.0265239	0.157511
4933439K11Rik	9.29163	0.219451	0.369455	0.593986	0.552522	NA
5031414D18Rik	11.3091	0.253008	0.322586	0.784314	0.432856	NA
5031425E22Rik	461.314	-0.408442	0.24083	-1.69598	0.08989	0.288259
5031426D15Rik	23.2034	-0.556697	0.38133	-1.45988	0.144322	0.368257
5031434O11Rik	11.8738	-0.947597	0.358487	-2.64332	0.00820963	NA
5031439G07Rik	2334.48	0.0624517	0.173824	0.359281	0.719385	0.855315
5033404E19Rik	15.0407	-0.319687	0.55095	-0.580248	0.561747	NA
5033430I15Rik	23.477	0.393001	0.298341	1.31729	0.187743	0.423619
5330417C22Rik	369.673	0.276052	0.201699	1.36864	0.171113	0.404008
5330434G04Rik	49.5288	-0.300444	0.247802	-1.21244	0.225345	0.466718
5430402O13Rik	14.4284	-0.267107	0.325281	-0.821156	0.411557	NA
5430431A17Rik	8.61996	-0.426152	0.633373	-0.672828	0.501056	NA
5530601H04Rik	251.748	-0.170156	0.209646	-0.811637	0.417	0.643866
[truncated: 13,998 more rows]

## Sheet: E14_NormvsLow
	baseMean	log2FoldChange	lfcSE	stat	pvalue	padj
[truncated: 14,375 more rows]

## Sheet: E14_MidvsLow
	baseMean	log2FoldChange	lfcSE	stat	pvalue	padj
[truncated: 14,375 more rows]

[truncated: 6 more sheets: P0_ConvsNorm, P0_ConvsMid, P0_ConvsLow, P0_NormvsMid, P0_NormvsLow, P0_MidvsLow]
